# Supplementary material for: Perceived risks of COVID-19, attitudes towards preventive guidelines and impact of the lockdown on students in Uganda: A cross-sectional study
Source: PLoS One. 2022 Apr 4;17(4):e0266249. doi: 10.1371/journal.pone.0266249 (PMC8979440; doi:10.1371/journal.pone.0266249)
Supplement: S1 Table — (XLSX) [file pone.0266249.s001.xlsx]

## Sheet: Sheet1
Are you aged below 16?	Age group	Gender	institution	Level of education	Marital status	Has children	Living situation	Religion	Do you think COVID-19 is real?	What do you think about your risk of getting infected with COVID-19?	Do you think COVID-19 is a threat to health?	Would you consider COVID-19 as a threat to you or others?	Have you been observing the lockdown where you live?	How were the following activities affected during the lockdown? [Going to school]	How were the following activities affected during the lockdown? [Going to work]	How were the following activities affected during the lockdown? [Volunteering]	How were the following activities affected during the lockdown? [Visiting friends or family]	How were the following activities affected during the lockdown? [Inviting people over to your house (e.g. friends, family, girl/boyfriends)]	How were the following activities affected during the lockdown? [Going to buy food]	How were the following activities affected during the lockdown? [Going to places of worship]	How were the following activities affected during the lockdown? [Taking public transport]	How were the following activities affected during the lockdown? [Using private transport (e.g. driving in your own car)]	How were the following activities affected during the lockdown? [Organising or attending parties or other social events (e.g. bars, nights out with friends, going to the movies, etc)]	How were the following activities affected during the lockdown? [Going out to do exercise]	What did you spend a lot of time doing during the lockdown? Please, tick all that apply	What did you like or dislike about the lockdown? Please, tick all that apply	Did you wear a face mask when going out during the lockdown?	Were you following Government guidelines on social distancing during the lockdown?	Were you able to continue attending classes online during the lockdown?	How do/did you find your online learning experience? (Please, tick all that apply)	Did you engage in any of the following activities during the lockdown? [Taking online courses]	Did you engage in any of the following activities during the lockdown? [Learning a new skill]	Did you engage in any of the following activities during the lockdown? [Doing an internship]	Did you engage in any of the following activities during the lockdown? [Volunteering]	Did you engage in any of the following activities during the lockdown? [Doing research]	Did you engage in any of the following activities during the lockdown? [Starting or engaging in a business or other entrepreneurial activity]	Did you engage in any of the following activities during the lockdown? [Reading or writing books, articles, etc]	Did you engage in any of the following activities during the lockdown? [Taking an online job]	Did you engage in any of the following activities during the lockdown? [Freelancing]	Did you engage in any of the following activities during the lockdown? [Smoking]	Did you engage in any of the following activities during the lockdown? [Drinking alcohol]	Did you engage in any of the following activities during the lockdown? [Taking drugs]	Did you engage in any of the following activities during the lockdown? [Gambling]	If you were working and studying before the lockdown, did your employment status change during the lockdown?	If you were working and studying, are you more worried about your financial situation now than you were before the lockdown?	Did the lockdown influence your relationship with your family in any way? (Family refers to parents, siblings, spouses, children, significant others or extended relatives)	How do you feel your friendships changed during the lockdown?	Did you at any point feel lonely during the lockdown?	Did you at any point live with anyone who is a key worker (an essential worker) and had to work during the lockdown?
No	26-30	Male	Makerere University	Postgraduate	No	No	Alone	Christian	Yes, I think it is real	I think everyone is at risk of catching the virus	Yes, I think it's a threat to health	Yes, I think it’s a threat to me and others	Yes	I was no longer able to do this	I was no longer able to do this	I was no longer able to do this	I was no longer able to do this	I was no longer able to do this	I was still able to do this but not like before	I was no longer able to do this	I was no longer able to do this	I was no longer able to do this	I was no longer able to do this	I was no longer able to do this	Watching movies, Exercising, Talking with people around me, Talking on the phone (e.g. calling friends and family), Being on social media (WhatsApp, Twitter, Facebook, Reddit), Studying (including school assignments and individual research)	It gave me more time to engage in other activities, It gave me more time to sleep, It gave me more time to study and catch up on course material I had difficulty with, It gave me more time to look after myself and my family, I enjoyed the free time	Yes, I think it’s very important to have a face mask on	Yes	Yes	I enjoyed it	Yes, it wasn't my first time but I did it more during the lockdown	Yes, it wasn't my first time but I did it more during the lockdown	I didn't do this	Yes, it wasn't my first time but I did it more during the lockdown	Yes, it wasn't my first time but I did it more during the lockdown	I didn't do this	Yes, it wasn't my first time but I did it more during the lockdown	Yes, it wasn't my first time but I did it more during the lockdown	Yes, it wasn't my first time but I did it more during the lockdown	I didn't do this	I didn't do this	I didn't do this	I didn't do this	No, it hasn’t changed	Yes	I missed them because I was no longer able to see them as often as before	My relationships with my friends became stronger	Yes, a lot	No
No	16-25	Male	makerere university	Undergraduate	No	No	With family or friends	Christian	Yes, I think it is real	I think everyone is at risk of catching the virus	Yes, I think it's a threat to health	Yes, I think it’s a threat to me and others	Yes	I was no longer able to do this	I was no longer able to do this	I was no longer able to do this	I was no longer able to do this	I was no longer able to do this	I was still able to do this but not like before	I was no longer able to do this	I was no longer able to do this	I never used to do this	I was still able to do this but not like before	I was still able to do this but not like before	Eating, Sleeping, Watching movies, Talking on the phone (e.g. calling friends and family), Being on social media (WhatsApp, Twitter, Facebook, Reddit)	It gave me more time to spend with the people I love, It gave me more time to sleep, I was bored, I wasn’t able to see my family and/or friends, I didn’t know what to do with all the free time, It was stressful to not know when school resumes or when things will return to normal	Yes, I think it’s very important to have a face mask on	Yes	No	It’s expensive to have internet access for online classes, I had to borrow a computer from family/friends, My connection is usually poor so I don’t really learn anything	I didn't do this	I didn't do this	I didn't do this	I didn't do this	I didn't do this	I didn't do this	Yes, it wasn't my first time but I did it more during the lockdown	I didn't do this	I didn't do this	I didn't do this	I didn't do this	I didn't do this	I didn't do this	No, it hasn’t changed	Yes	It became stressful because we were spending too much time together	My relationships with my friends became weaker	Yes, a lot	No
No	Over 35	Male	Makerere University	Postgraduate	Yes	Yes	With family or friends	Christian	Yes, I think it is real	I think everyone is at risk of catching the virus	Yes, I think it's a threat to health	Yes, I think it’s a threat to me and others	Yes	I was no longer able to do this	I was still able to do this but not like before	I was no longer able to do this	I was still able to do this but not like before	I was no longer able to do this	I was still able to do this but not like before	I was no longer able to do this	I was no longer able to do this	I was still able to do this but not like before	I was still able to do this but not like before	I was still able to do this but not like before	Eating, Sleeping, Talking with people around me, Talking on the phone (e.g. calling friends and family), Being on social media (WhatsApp, Twitter, Facebook, Reddit), Working ( relief food distribution)	It gave me more time to spend with the people I love, It gave me more time to sleep, I wasn’t able to see my family and/or friends, I have not had any free time during the lockdown, It was stressful to not know when school resumes or when things will return to normal	Yes, I think it’s very important to have a face mask on	Yes	No	It’s expensive to have internet access for online classes	I didn't do this	I didn't do this	I didn't do this	I didn't do this	I didn't do this	Yes, and it was my first time doing this	I didn't do this	I didn't do this	I didn't do this	I didn't do this	Yes, and it was my first time doing this	I didn't do this	I didn't do this	No, it hasn’t changed	No	It allowed me more time to spend with them, which was good	I made new friends	Yes, sometimes	Yes
No	Over 35	Female	Makerere University	Postgraduate	Yes	Yes	With family or friends	Christian	I am uncertain about whether it's real or not	I think everyone is at risk of catching the virus	Yes, I think it's a threat to health	Yes, I think it’s a threat to me and others	Yes	I was no longer able to do this	I was no longer able to do this	I was no longer able to do this	I was no longer able to do this	I was no longer able to do this	I was still able to do this but not like before	I was no longer able to do this	I was still able to do this but not like before	I was still able to do this but not like before	I was no longer able to do this	I was no longer able to do this	Eating, Exercising, Talking with people around me, Talking on the phone (e.g. calling friends and family), Being on social media (WhatsApp, Twitter, Facebook, Reddit)	It gave me more time to spend with the people I love, It gave me more time to engage in other activities, It gave me more time to look after myself and my family, I enjoyed the free time	Yes, I think it’s very important to have a face mask on	Yes	Yes	It’s expensive to have internet access for online classes, My connection is usually poor so I don’t really learn anything	I didn't do this	Yes, and it was my first time doing this	I didn't do this	I didn't do this	Yes, it wasn't my first time but I did it more during the lockdown	Yes, and it was my first time doing this	Yes, and it was my first time doing this	I didn't do this	I didn't do this	I didn't do this	I didn't do this	I didn't do this	I didn't do this	No, it hasn’t changed	Yes	It allowed me more time to spend with them, which was good	My relationships with my friends became stronger	Yes, sometimes	Yes
No	16-25	Female	Gulu University	Undergraduate	Yes	Yes	Alone	Christian	Yes, I think it is real but it was deliberately created or released by people	I think everyone is at risk of catching the virus	Yes, I think it's a threat to health	Yes, I think it’s a threat to me and others	Yes	I was no longer able to do this	I never used to do this	I was still able to do this but not like before	I never used to do this	I never used to do this	I was still able to do this but not like before	I was no longer able to do this	I was no longer able to do this	I never used to do this	I never used to do this	I was still able to do this but not like before	Watching movies, Being on social media (WhatsApp, Twitter, Facebook, Reddit), Studying (including school assignments and individual research), Doing Urban Farming at my Balcony, Took online courses in relation to my field, attending Online webinars,Online volunteering,	It gave me more time to engage in other activities, It gave me more time to study and catch up on course material I had difficulty with, I was bored, It was stressful to not know when school resumes or when things will return to normal	Yes, I think it’s very important to have a face mask on	Yes	No	I enjoyed it, It’s expensive to have internet access for online classes	Yes, and it was my first time doing this	Yes, it wasn't my first time but I did it more during the lockdown	I didn't do this	Yes, and it was my first time doing this	Yes, it wasn't my first time but I did it more during the lockdown	Yes, and it was my first time doing this	Yes, and it was my first time doing this	I didn't do this	I didn't do this	I didn't do this	I didn't do this	I didn't do this	I didn't do this	Yes I got a new job	Yes	I missed them because I was no longer able to see them as often as before	My relationships with my friends became weaker	Yes, a lot	No
No	Over 35	Female	MAKERERE UNIVERSITY	Postgraduate	Yes	Yes	With family or friends	Christian	Yes, I think it is real	I think everyone is at risk of catching the virus	No, I don't think it's a threat to health	No, I don’t think it’s a threat to anyone	Yes	I was still able to do this but not like before	I was still able to do this but not like before	I never used to do this	I was no longer able to do this	I was no longer able to do this	I was still able to do this as normal	I was no longer able to do this	I was no longer able to do this	I was still able to do this but not like before	I was still able to do this but not like before	I was no longer able to do this	Eating, Sleeping, Exercising, Talking with people around me, Talking on the phone (e.g. calling friends and family), Being on social media (WhatsApp, Twitter, Facebook, Reddit), Studying (including school assignments and individual research), PRAYING	It gave me more time to spend with the people I love, It gave me more time to engage in other activities, It gave me more time to sleep, It gave me more time to study and catch up on course material I had difficulty with, It gave me more time to look after myself and my family, I enjoyed the free time, I wasn’t able to see my family and/or friends, It was stressful to not know when school resumes…	Yes, because the Government made it mandatory and I didn’t want to get in trouble for breaking the law	Yes	No	It’s expensive to have internet access for online classes, My connection is usually poor so I don’t really learn anything	Yes, it wasn't my first time but I did it more during the lockdown	Yes, it wasn't my first time but I did it more during the lockdown	I didn't do this	I didn't do this	I didn't do this	I didn't do this	I didn't do this	I didn't do this	I didn't do this	I didn't do this	I didn't do this	I didn't do this	I didn't do this	No, but I’m worried I may not be able to have my job again after the lockdown	Yes	It allowed me more time to spend with them, which was good	My relationships with my friends became weaker	Yes, sometimes	Yes
No	16-25	Female	Kyambogo University	Undergraduate	No	Yes	With family or friends	Christian	I am uncertain about whether it's real or not	I think everyone is at risk of catching the virus	Yes, I think it's a threat to health	Yes, I think it’s a threat to me and others	Yes	I was no longer able to do this	I never used to do this	I was still able to do this but not like before	I was still able to do this but not like before	I was still able to do this but not like before	I was still able to do this but not like before	I was no longer able to do this	I was no longer able to do this	I was no longer able to do this	I was no longer able to do this	I was no longer able to do this	Being on social media (WhatsApp, Twitter, Facebook, Reddit)	It gave me more time to study and catch up on course material I had difficulty with, It gave me more time to look after myself and my family, It was stressful to not know when school resumes or when things will return to normal	Yes, I think it’s very important to have a face mask on	No because it wasn’t possible to do this especially in crowded areas	Yes	My connection is usually poor so I don’t really learn anything	Yes, and it was my first time doing this	Yes, it wasn't my first time but I did it more during the lockdown	I didn't do this	I didn't do this	Yes, it wasn't my first time but I did it more during the lockdown	Yes, it wasn't my first time but I did it more during the lockdown	Yes, it wasn't my first time but I did it more during the lockdown	I didn't do this	I didn't do this	I didn't do this	I didn't do this	I didn't do this	I didn't do this	No, it hasn’t changed	Yes	It allowed me more time to spend with them, which was good	There was no change in my relationships with my friends	Yes, sometimes	Yes
No	16-25	Male	Kyambogo University	Undergraduate	No	No	With family or friends	Christian	Yes, I think it is real	I don't think I'm at risk of catching the virus because I follow all preventive measures	Yes, I think it's a threat to health	Yes, I think it’s a threat to me and others	Yes	I was no longer able to do this	I never used to do this	I was no longer able to do this	I was no longer able to do this	I was no longer able to do this	I was still able to do this but not like before	I was no longer able to do this	I was no longer able to do this	I was no longer able to do this	I was no longer able to do this	I was no longer able to do this	Eating, Sleeping, Watching movies, Talking on the phone (e.g. calling friends and family), Being on social media (WhatsApp, Twitter, Facebook, Reddit), Studying (including school assignments and individual research)	It gave me more time to spend with the people I love, It gave me more time to engage in other activities, It gave me more time to sleep, It gave me more time to look after myself and my family, I enjoyed the free time, It was stressful to not know when school resumes or when things will return to normal	Yes, I think it’s very important to have a face mask on	Yes	No	My connection is usually poor so I don’t really learn anything	Yes, and it was my first time doing this	Yes, and it was my first time doing this	I didn't do this	I didn't do this	I didn't do this	Yes, and it was my first time doing this	Yes, and it was my first time doing this	Yes, and it was my first time doing this	I didn't do this	I didn't do this	I didn't do this	I didn't do this	I didn't do this	No, it hasn’t changed	No	It didn’t change my relationship with them	My relationships with my friends became stronger	Yes, sometimes	No
No	26-30	Male	Makerere University	Post graduate Postgraduate	No	No	With family or friends	Christian	Yes, I think it is real	I think everyone is at risk of catching the virus	Yes, I think it's a threat to health	Yes, I think it’s a threat to me and others	Yes	I was no longer able to do this	I was no longer able to do this	I was no longer able to do this	I was still able to do this but not like before	I was still able to do this but not like before	I was still able to do this as normal	I was no longer able to do this	I was no longer able to do this	I never used to do this	I was no longer able to do this	I was still able to do this but not like before	Eating, Sleeping, Watching movies, Talking with people around me, Talking on the phone (e.g. calling friends and family), Being on social media (WhatsApp, Twitter, Facebook, Reddit)	It gave me more time to spend with the people I love, It gave me more time to sleep, I was bored, It was stressful to not know when school resumes or when things will return to normal	Yes, because the Government made it mandatory and I didn’t want to get in trouble for breaking the law	No because it wasn’t possible to do this especially in crowded areas	No	It’s expensive to have internet access for online classes	Yes, it wasn't my first time but I did it more during the lockdown	I didn't do this	I didn't do this	I didn't do this	I didn't do this	I didn't do this	I didn't do this	I didn't do this	Yes, it wasn't my first time but I did it more during the lockdown	I didn't do this	I didn't do this	I didn't do this	I didn't do this	Yes I lost my job	Yes	It didn’t change my relationship with them	I made new friends	Yes, sometimes	No
No	16-25	Male	Makerere University	Undergraduate	No	No	With family or friends	Christian	Yes, I think it is real	I think everyone is at risk of catching the virus	Yes, I think it's a threat to health	Yes, I think it’s a threat to me and others	Yes	I was no longer able to do this	I was no longer able to do this	I was no longer able to do this	I was still able to do this but not like before	I was still able to do this but not like before	I was still able to do this but not like before	I was no longer able to do this	I was no longer able to do this	I was still able to do this but not like before	I was no longer able to do this	I was still able to do this but not like before	Eating, Sleeping, Watching movies, Exercising, Being on social media (WhatsApp, Twitter, Facebook, Reddit)	It gave me more time to spend with the people I love, I was bored	Yes, I think it’s very important to have a face mask on	Yes	No	I feel like it’s a waste of time	I didn't do this	I didn't do this	I didn't do this	I didn't do this	I didn't do this	I didn't do this	I didn't do this	I didn't do this	I didn't do this	I didn't do this	I didn't do this	I didn't do this	I didn't do this	Yes I lost my job	Yes	It didn’t change my relationship with them	I made new friends	Yes, sometimes	Yes
No	16-25	Female	Busitema University	Undergraduate	No	Yes	With family or friends	Christian	Yes, I think it is real	I think everyone is at risk of catching the virus	Yes, I think it's a threat to health	Yes, I think it’s a threat to me and others	Yes	I never used to do this	I never used to do this	I was no longer able to do this	I was no longer able to do this	I was no longer able to do this	I was still able to do this but not like before	I never used to do this	I was no longer able to do this	I was no longer able to do this	I never used to do this	I was no longer able to do this	Eating, Sleeping, Watching movies, Being on social media (WhatsApp, Twitter, Facebook, Reddit), Studying (including school assignments and individual research)	It gave me more time to spend with the people I love, It gave me more time to engage in other activities, It gave me more time to study and catch up on course material I had difficulty with, It gave me more time to look after myself and my family, I was bored, I wasn’t able to see my family and/or friends, It was stressful to not know when school resumes or when things will return to normal	Yes, I think it’s very important to have a face mask on	Yes	Yes	My connection is usually poor so I don’t really learn anything	Yes, and it was my first time doing this	Yes, it wasn't my first time but I did it more during the lockdown	I didn't do this	I didn't do this	Yes, it wasn't my first time but I did it more during the lockdown	Yes, and it was my first time doing this	Yes, it wasn't my first time but I did it more during the lockdown	I didn't do this	I didn't do this	I didn't do this	I didn't do this	I didn't do this	I didn't do this	No, but I’m worried I may not be able to have my job again after the lockdown	Yes	It allowed me more time to spend with them, which was good	My relationships with my friends became weaker	Yes, a lot	No
No	26-30	Male	Makerere	Postgraduate	Yes	Yes	With family or friends	Christian	I am uncertain about whether it's real or not	I don't think I'm at risk of catching the virus because I follow all preventive measures	Yes, I think it's a threat to health	Yes, I think it’s a threat to me and others	No	I was no longer able to do this	I was no longer able to do this	I was no longer able to do this	I was no longer able to do this	I was no longer able to do this	I was still able to do this but not like before	I was no longer able to do this	I was no longer able to do this	I was no longer able to do this	I was no longer able to do this	I was no longer able to do this	Sleeping	It gave me more time to sleep, I wasn’t able to see my family and/or friends, It was stressful to not know when school resumes or when things will return to normal	Yes, I think it’s very important to have a face mask on	No because nobody really cared about social distancing	Yes	It’s expensive to have internet access for online classes, My connection is usually poor so I don’t really learn anything	I didn't do this	I didn't do this	Yes, and it was my first time doing this	I didn't do this	I didn't do this	I didn't do this	I didn't do this	I didn't do this	I didn't do this	I didn't do this	I didn't do this	I didn't do this	I didn't do this	Yes I lost my job	Yes	It allowed me more time to spend with them, which was good	My relationships with my friends became stronger	Yes, a lot	No
No	26-30	Female	Umi	Postgraduate	Yes	No	With family or friends	Christian	Yes, I think it is real	I think everyone is at risk of catching the virus	Yes, I think it's a threat to health	Yes, I think it’s a threat to me and others	Yes	I was no longer able to do this	I was still able to do this but not like before	I never used to do this	I was still able to do this but not like before	I was still able to do this but not like before	I was still able to do this but not like before	I was still able to do this but not like before	I was still able to do this but not like before	I was still able to do this but not like before	I was still able to do this but not like before	I never used to do this	Eating, Sleeping	It gave me more time to sleep, It was stressful to not know when school resumes or when things will return to normal	Yes, I think it’s very important to have a face mask on	Yes	No	It’s expensive to have internet access for online classes	I didn't do this	I didn't do this	I didn't do this	I didn't do this	I didn't do this	I didn't do this	I didn't do this	I didn't do this	I didn't do this	I didn't do this	I didn't do this	I didn't do this	I didn't do this	No, it hasn’t changed	Yes	I missed them because I was no longer able to see them as often as before	My relationships with my friends became weaker	Yes, a lot	Yes
No	26-30	Male	UMI	Postgraduate	No	No	Alone	Christian	Yes, I think it is real but it was deliberately created or released by people	I think everyone is at risk of catching the virus	Yes, I think it's a threat to health	Yes, I think it’s a threat to me and others	Yes	I was no longer able to do this	I was no longer able to do this	I was no longer able to do this	I was still able to do this but not like before	I was still able to do this but not like before	I was still able to do this but not like before	I was no longer able to do this	I was no longer able to do this	I was still able to do this but not like before	I was no longer able to do this	I was still able to do this but not like before	Eating, Sleeping, Watching movies, Exercising, Talking with people around me, Talking on the phone (e.g. calling friends and family), Being on social media (WhatsApp, Twitter, Facebook, Reddit), Studying (including school assignments and individual research)	It gave me more time to engage in other activities, It gave me more time to sleep, It gave me more time to study and catch up on course material I had difficulty with, I enjoyed the free time, I was bored, I wasn’t able to see my family and/or friends, It was stressful to not know when school resumes or when things will return to normal	Yes, I think it’s very important to have a face mask on	Yes	No	It’s expensive to have internet access for online classes, My connection is usually poor so I don’t really learn anything, I feel like it’s a waste of time	I didn't do this	Yes, and it was my first time doing this	I didn't do this	I didn't do this	Yes, and it was my first time doing this	Yes, it wasn't my first time but I did it more during the lockdown	Yes, and it was my first time doing this	I didn't do this	Yes, and it was my first time doing this	I didn't do this	Yes, and it was my first time doing this	I didn't do this	Yes, and it was my first time doing this	No, but I’m worried I may not be able to have my job again after the lockdown	Yes	It allowed me more time to spend with them, which was good	There was no change in my relationships with my friends	Yes, a lot	No
No	26-30	Male	UMI	Postgraduate	No	No	Alone	Christian	Yes, I think it is real but it was deliberately created or released by people	I think everyone is at risk of catching the virus	Yes, I think it's a threat to health	Yes, I think it’s a threat to me and others	Yes	I was no longer able to do this	I was no longer able to do this	I was no longer able to do this	I was still able to do this but not like before	I was still able to do this but not like before	I was still able to do this but not like before	I was no longer able to do this	I was no longer able to do this	I was still able to do this but not like before	I was no longer able to do this	I was still able to do this but not like before	Eating, Sleeping, Watching movies, Exercising, Talking with people around me, Talking on the phone (e.g. calling friends and family), Being on social media (WhatsApp, Twitter, Facebook, Reddit), Studying (including school assignments and individual research)	It gave me more time to engage in other activities, It gave me more time to sleep, It gave me more time to study and catch up on course material I had difficulty with, I enjoyed the free time, I was bored, I wasn’t able to see my family and/or friends, It was stressful to not know when school resumes or when things will return to normal	Yes, I think it’s very important to have a face mask on	Yes	No	It’s expensive to have internet access for online classes, My connection is usually poor so I don’t really learn anything, I feel like it’s a waste of time	I didn't do this	Yes, and it was my first time doing this	I didn't do this	I didn't do this	Yes, and it was my first time doing this	Yes, it wasn't my first time but I did it more during the lockdown	Yes, and it was my first time doing this	I didn't do this	Yes, and it was my first time doing this	I didn't do this	Yes, and it was my first time doing this	I didn't do this	Yes, and it was my first time doing this	No, but I’m worried I may not be able to have my job again after the lockdown	Yes	It allowed me more time to spend with them, which was good	There was no change in my relationships with my friends	Yes, a lot	No
No	26-30	Male	UMI	Postgraduate	No	No	Alone	Christian	Yes, I think it is real but it was deliberately created or released by people	I think everyone is at risk of catching the virus	Yes, I think it's a threat to health	Yes, I think it’s a threat to me and others	Yes	I was no longer able to do this	I was no longer able to do this	I was no longer able to do this	I was still able to do this but not like before	I was still able to do this but not like before	I was still able to do this but not like before	I was no longer able to do this	I was no longer able to do this	I was still able to do this but not like before	I was no longer able to do this	I was still able to do this but not like before	Eating, Sleeping, Watching movies, Exercising, Talking with people around me, Talking on the phone (e.g. calling friends and family), Being on social media (WhatsApp, Twitter, Facebook, Reddit), Studying (including school assignments and individual research)	It gave me more time to engage in other activities, It gave me more time to sleep, It gave me more time to study and catch up on course material I had difficulty with, I enjoyed the free time, I was bored, I wasn’t able to see my family and/or friends, It was stressful to not know when school resumes or when things will return to normal	Yes, I think it’s very important to have a face mask on	Yes	No	It’s expensive to have internet access for online classes, My connection is usually poor so I don’t really learn anything, I feel like it’s a waste of time	I didn't do this	Yes, and it was my first time doing this	I didn't do this	I didn't do this	Yes, and it was my first time doing this	Yes, it wasn't my first time but I did it more during the lockdown	Yes, and it was my first time doing this	I didn't do this	Yes, and it was my first time doing this	I didn't do this	Yes, and it was my first time doing this	I didn't do this	Yes, and it was my first time doing this	No, but I’m worried I may not be able to have my job again after the lockdown	Yes	It allowed me more time to spend with them, which was good	There was no change in my relationships with my friends	Yes, a lot	No
No	26-30	Male	Makerere University	Postgraduate	No	No	With family or friends	Christian	Yes, I think it is real	I think everyone is at risk of catching the virus	Yes, I think it's a threat to health	Yes, I think it’s a threat to me and others	Yes	I was no longer able to do this	I was still able to do this but not like before	I was still able to do this but not like before	I was no longer able to do this	I was no longer able to do this	I was still able to do this but not like before	I was no longer able to do this	I was still able to do this but not like before	I was still able to do this but not like before	I was no longer able to do this	I was no longer able to do this	Eating, Sleeping, Being on social media (WhatsApp, Twitter, Facebook, Reddit), Studying (including school assignments and individual research)	It gave me more time to spend with the people I love, It gave me more time to look after myself and my family	Yes, I think it’s very important to have a face mask on	Yes	No	I enjoyed it	Yes, it wasn't my first time but I did it more during the lockdown	I didn't do this	I didn't do this	I didn't do this	Yes, and it was my first time doing this	Yes, it wasn't my first time but I did it more during the lockdown	Yes, and it was my first time doing this	I didn't do this	I didn't do this	I didn't do this	I didn't do this	I didn't do this	I didn't do this	No, it hasn’t changed	No	It didn’t change my relationship with them	There was no change in my relationships with my friends	Never	Yes
No	31-35	Male	Makerere University	Postgraduate	Yes	Yes	With family or friends	Christian	Yes, I think it is real but it was deliberately created or released by people	I think everyone is at risk of catching the virus	Yes, I think it's a threat to health	Yes, I think it’s a threat to me and others	Yes	I was no longer able to do this	I was still able to do this as normal	I was still able to do this but not like before	I was still able to do this but not like before	I was no longer able to do this	I was still able to do this but not like before	I was no longer able to do this	I was no longer able to do this	I was still able to do this but not like before	I was no longer able to do this	I was no longer able to do this	Studying (including school assignments and individual research), Supporting Covid-19 Response Team	I wasn’t able to see my family and/or friends	Yes, I think it’s very important to have a face mask on	Yes	Yes	I enjoyed it	Yes, and it was my first time doing this	Yes, it wasn't my first time but I did it more during the lockdown	Yes, it wasn't my first time but I did it more during the lockdown	Yes, it wasn't my first time but I did it more during the lockdown	I didn't do this	I didn't do this	Yes, it wasn't my first time but I did it more during the lockdown	I didn't do this	Yes, it wasn't my first time but I did it more during the lockdown	I didn't do this	I didn't do this	I didn't do this	I didn't do this	Yes I got a new job	No	It didn’t change my relationship with them	My relationships with my friends became stronger	Never	Yes
No	31-35	Male	Uganda martyrs University nkozi	Postgraduate	Yes	Yes	With family or friends	Christian	Yes, I think it is real but it was deliberately created or released by people	I think everyone is at risk of catching the virus	Yes, I think it's a threat to health	Yes, I think it’s a threat to me and others	Yes	I was no longer able to do this	I was no longer able to do this	I was no longer able to do this	I was no longer able to do this	I was no longer able to do this	I was still able to do this as normal	I was no longer able to do this	I was no longer able to do this	I was no longer able to do this	I was no longer able to do this	I was no longer able to do this	Studying (including school assignments and individual research)	I wasn’t able to see my family and/or friends, It was stressful to not know when school resumes or when things will return to normal	Yes, I think it’s very important to have a face mask on	No because nobody really cared about social distancing	No	It’s expensive to have internet access for online classes	I didn't do this	Yes, it wasn't my first time but I did it more during the lockdown	I didn't do this	I didn't do this	Yes, and it was my first time doing this	Yes, and it was my first time doing this	I didn't do this	I didn't do this	Yes, it wasn't my first time but I did it more during the lockdown	I didn't do this	I didn't do this	I didn't do this	I didn't do this	No, but I’m worried I may not be able to have my job again after the lockdown	Yes	It allowed me more time to spend with them, which was good	My relationships with my friends became weaker	Yes, sometimes	Yes
No	16-25	Male	makerere university	Undergraduate	No	No	With family or friends	Muslim	Yes, I think it is real	I think everyone is at risk of catching the virus	Yes, I think it's a threat to health	Yes, I think it’s a threat to me and others	Yes	I was no longer able to do this	I never used to do this	I never used to do this	I was still able to do this but not like before	I was still able to do this but not like before	I was still able to do this but not like before	I was no longer able to do this	I never used to do this	I was still able to do this as normal	I never used to do this	I was no longer able to do this	Eating, Sleeping, Watching movies, Exercising, Talking with people around me, Talking on the phone (e.g. calling friends and family), Being on social media (WhatsApp, Twitter, Facebook, Reddit), Studying (including school assignments and individual research), playing indoor games	It gave me more time to spend with the people I love, It gave me more time to sleep, It gave me more time to study and catch up on course material I had difficulty with, It gave me more time to look after myself and my family, I was bored, It was stressful to not know when school resumes or when things will return to normal	Yes, I think it’s very important to have a face mask on	Yes	Yes	I enjoyed it	I didn't do this	Yes, it wasn't my first time but I did it more during the lockdown	I didn't do this	I didn't do this	I didn't do this	Yes, it wasn't my first time but I did it more during the lockdown	I didn't do this	I didn't do this	I didn't do this	I didn't do this	I didn't do this	I didn't do this	I didn't do this	No, it hasn’t changed	No	It didn’t change my relationship with them	There was no change in my relationships with my friends	Hardly	Yes
No	26-30	Female	Makerere	Postgraduate	No	No	Alone	Christian	Yes, I think it is real	I think everyone is at risk of catching the virus	Yes, I think it's a threat to health	Yes, I think it’s a threat to me and others	Yes	I never used to do this	I was no longer able to do this	I never used to do this	I was no longer able to do this	I was no longer able to do this	I was no longer able to do this	I was no longer able to do this	I was no longer able to do this	I was no longer able to do this	I was no longer able to do this	I was still able to do this but not like before	Eating, Sleeping, Watching movies, Talking with people around me, Being on social media (WhatsApp, Twitter, Facebook, Reddit)	It gave me more time to spend with the people I love, It gave me more time to engage in other activities, It gave me more time to sleep, It gave me more time to look after myself and my family, I was bored, I didn’t know what to do with all the free time	Yes, because the Government made it mandatory and I didn’t want to get in trouble for breaking the law	Yes	No	It’s expensive to have internet access for online classes	I didn't do this	Yes, and it was my first time doing this	I didn't do this	I didn't do this	I didn't do this	I didn't do this	I didn't do this	I didn't do this	Yes, and it was my first time doing this	I didn't do this	I didn't do this	I didn't do this	I didn't do this	No, it hasn’t changed	Yes	It allowed me more time to spend with them, which was good	I made new friends	Never	No
No	26-30	Female	UTAMU	Postgraduate	No	No	With family or friends	Christian	Yes, I think it is real	I think everyone is at risk of catching the virus	Yes, I think it's a threat to health	Yes, I think it’s a threat to me and others	Yes	I was still able to do this but not like before	I was no longer able to do this	I was no longer able to do this	I was no longer able to do this	I was no longer able to do this	I was still able to do this but not like before	I was no longer able to do this	I was no longer able to do this	I was no longer able to do this	I was no longer able to do this	I never used to do this	Eating, Sleeping, Talking with people around me, Talking on the phone (e.g. calling friends and family), Being on social media (WhatsApp, Twitter, Facebook, Reddit), Learning new things	It gave me more time to look after myself and my family, I was bored, I didn’t know what to do with all the free time, It was stressful to not know when school resumes or when things will return to normal	I did not go out during the lockdown	No, because Government guidelines on social distancing were not clear	Yes	It’s expensive to have internet access for online classes, My connection is usually poor so I don’t really learn anything	Yes, it wasn't my first time but I did it more during the lockdown	Yes, it wasn't my first time but I did it more during the lockdown	I didn't do this	I didn't do this	Yes, it wasn't my first time but I did it more during the lockdown	I didn't do this	Yes, and it was my first time doing this	I didn't do this	I didn't do this	I didn't do this	I didn't do this	I didn't do this	I didn't do this	No, but I’m worried I may not be able to have my job again after the lockdown	Yes	It allowed me more time to spend with them, which was good	My relationships with my friends became stronger	Yes, sometimes	No
No	16-25	Female	Makerere University	Undergraduate	No	No	With family or friends	Christian	Yes, I think it is real but it was deliberately created or released by people	I think everyone is at risk of catching the virus	Yes, I think it's a threat to health	Yes, I think it’s a threat to me and others	Yes	I was no longer able to do this	I never used to do this	I was no longer able to do this	I was no longer able to do this	I was still able to do this as normal	I was no longer able to do this	I was no longer able to do this	I was no longer able to do this	I was still able to do this as normal	I was no longer able to do this	I was no longer able to do this	Studying (including school assignments and individual research)	It gave me more time to study and catch up on course material I had difficulty with, I wasn’t able to see my family and/or friends, It was stressful to not know when school resumes or when things will return to normal	Yes, I think it’s very important to have a face mask on	No because it wasn’t possible to do this especially in crowded areas	Yes	It’s expensive to have internet access for online classes	Yes, and it was my first time doing this	I didn't do this	Yes, and it was my first time doing this	I didn't do this	I didn't do this	I didn't do this	Yes, and it was my first time doing this	I didn't do this	I didn't do this	I didn't do this	I didn't do this	I didn't do this	I didn't do this	No, it hasn’t changed	Yes	It became stressful because we were spending too much time together	There was no change in my relationships with my friends	Yes, a lot	No
No	16-25	Male	Makerere University	Undergraduate	No	No	With family or friends	Christian	Yes, I think it is real	I don't think I'm at risk of catching the virus because I follow all preventive measures	Yes, I think it's a threat to health	Yes, I think it’s a threat to me and others	Yes	I was no longer able to do this	I never used to do this	I was no longer able to do this	I was no longer able to do this	I never used to do this	I was no longer able to do this	I was no longer able to do this	I was no longer able to do this	I never used to do this	I was no longer able to do this	I was no longer able to do this	Eating, Sleeping, Watching movies, Talking on the phone (e.g. calling friends and family), Being on social media (WhatsApp, Twitter, Facebook, Reddit), Studying (including school assignments and individual research)	It gave me more time to study and catch up on course material I had difficulty with, It gave me more time to look after myself and my family, I didn’t know what to do with all the free time, It was stressful to not know when school resumes or when things will return to normal	Yes, I think it’s very important to have a face mask on	Yes	No	It’s expensive to have internet access for online classes	I didn't do this	Yes, it wasn't my first time but I did it more during the lockdown	I didn't do this	Yes, it wasn't my first time but I did it more during the lockdown	Yes, it wasn't my first time but I did it more during the lockdown	I didn't do this	Yes, it wasn't my first time but I did it more during the lockdown	Yes, it wasn't my first time but I did it more during the lockdown	I didn't do this	I didn't do this	I didn't do this	I didn't do this	I didn't do this	Yes I lost my job	Yes	It allowed me more time to spend with them, which was good	I made new friends	Yes, a lot	No
No	16-25	Female	Mbarara University of science and technology	Undergraduate	No	No	With family or friends	Christian	I am uncertain about whether it's real or not	I think everyone is at risk of catching the virus	Yes, I think it's a threat to health	Yes, I think it’s a threat to me and others	Yes	I was no longer able to do this	I was still able to do this but not like before	I never used to do this	I was still able to do this but not like before	I never used to do this	I was still able to do this but not like before	I was no longer able to do this	I was still able to do this but not like before	I never used to do this	I was no longer able to do this	I was still able to do this but not like before	Eating, Sleeping, Watching movies, Exercising, Talking with people around me, Talking on the phone (e.g. calling friends and family), Being on social media (WhatsApp, Twitter, Facebook, Reddit), Studying (including school assignments and individual research), A combination of so many things like going gardening, sleeping, watching, social media	It gave me more time to engage in other activities, It gave me more time to study and catch up on course material I had difficulty with, It gave me more time to look after myself and my family, It was stressful to not know when school resumes or when things will return to normal	Yes, I think it’s very important to have a face mask on	Yes	No	Online classes were disorganised	I didn't do this	Yes, it wasn't my first time but I did it more during the lockdown	I didn't do this	I didn't do this	Yes, it wasn't my first time but I did it more during the lockdown	I didn't do this	Yes, it wasn't my first time but I did it more during the lockdown	I didn't do this	I didn't do this	I didn't do this	I didn't do this	I didn't do this	I didn't do this	No, but I’m worried I may not be able to have my job again after the lockdown	Yes	It allowed me more time to spend with them, which was good	I made new friends	Yes, sometimes	Yes
No	16-25	Female	Makerere University	Undergraduate	No	No	With family or friends	Christian	Yes, I think it is real	I think everyone is at risk of catching the virus	Yes, I think it's a threat to health	Yes, I think it’s a threat to me and others	Yes	I was no longer able to do this	I was no longer able to do this	I was no longer able to do this	I was no longer able to do this	I was no longer able to do this	I was still able to do this but not like before	I was no longer able to do this	I never used to do this	I was no longer able to do this	I was no longer able to do this	I was no longer able to do this	Eating, Sleeping, Watching movies, Talking on the phone (e.g. calling friends and family), Being on social media (WhatsApp, Twitter, Facebook, Reddit)	It gave me more time to sleep, It gave me more time to study and catch up on course material I had difficulty with, It gave me more time to look after myself and my family, I enjoyed the free time, I was bored, I wasn’t able to see my family and/or friends, I didn’t know what to do with all the free time, It was stressful to not know when school resumes or when things will return to normal	Yes, I think it’s very important to have a face mask on	Yes	Yes	It’s expensive to have internet access for online classes	Yes, and it was my first time doing this	Yes, it wasn't my first time but I did it more during the lockdown	I didn't do this	I didn't do this	I didn't do this	I didn't do this	Yes, it wasn't my first time but I did it more during the lockdown	I didn't do this	I didn't do this	I didn't do this	I didn't do this	I didn't do this	I didn't do this	Yes I lost my job	Yes	I missed them because I was no longer able to see them as often as before	My relationships with my friends became weaker	Yes, a lot	No
No	16-25	Female	Mbarara university of science and technology	Undergraduate	No	No	With family or friends	Christian	I am uncertain about whether it's real or not	I don't think I'm at risk of catching the virus because I follow all preventive measures	Yes, I think it's a threat to health	Yes, I think it’s a threat to me and others	Yes	I was no longer able to do this	I was no longer able to do this	I was no longer able to do this	I was no longer able to do this	I was no longer able to do this	I was still able to do this but not like before	I was no longer able to do this	I was no longer able to do this	I was no longer able to do this	I was no longer able to do this	I was no longer able to do this	Eating, Sleeping, Talking with people around me, Being on social media (WhatsApp, Twitter, Facebook, Reddit), Studying (including school assignments and individual research)	It gave me more time to spend with the people I love, It gave me more time to look after myself and my family, I didn’t know what to do with all the free time, It was stressful to not know when school resumes or when things will return to normal	I did not go out during the lockdown	Yes	No	It’s expensive to have internet access for online classes, My connection is usually poor so I don’t really learn anything, I feel like it’s a waste of time	I didn't do this	Yes, and it was my first time doing this	Yes, and it was my first time doing this	I didn't do this	I didn't do this	I didn't do this	Yes, and it was my first time doing this	I didn't do this	I didn't do this	I didn't do this	I didn't do this	I didn't do this	I didn't do this	No, it hasn’t changed	Yes	It allowed me more time to spend with them, which was good	I lost friends	Yes, sometimes	No
No	16-25	Female	Makerere University	Undergraduate	No	No	With family or friends	Christian	Yes, I think it is real	I think everyone is at risk of catching the virus	Yes, I think it's a threat to health	Yes, I think it’s a threat to me and others	Yes	I was no longer able to do this	I never used to do this	I was no longer able to do this	I was still able to do this but not like before	I was no longer able to do this	I was still able to do this but not like before	I was no longer able to do this	I was still able to do this but not like before	I was still able to do this but not like before	I was no longer able to do this	I was still able to do this but not like before	Exercising, Talking with people around me, Talking on the phone (e.g. calling friends and family), Being on social media (WhatsApp, Twitter, Facebook, Reddit), Studying (including school assignments and individual research)	It gave me more time to spend with the people I love, It gave me more time to engage in other activities, It gave me more time to study and catch up on course material I had difficulty with, It gave me more time to look after myself and my family, I enjoyed the free time, It was stressful to not know when school resumes or when things will return to normal	Yes, I think it’s very important to have a face mask on	Yes	No	I enjoyed it, It’s expensive to have internet access for online classes	Yes, and it was my first time doing this	Yes, and it was my first time doing this	I didn't do this	I didn't do this	Yes, it wasn't my first time but I did it more during the lockdown	I didn't do this	Yes, it wasn't my first time but I did it more during the lockdown	I didn't do this	Yes, it wasn't my first time but I did it more during the lockdown	I didn't do this	I didn't do this	I didn't do this	I didn't do this	No, it hasn’t changed	No	It allowed me more time to spend with them, which was good	My relationships with my friends became stronger	Hardly	No
No	16-25	Female	IUIU	Undergraduate	No	No	Alone	Christian	Yes, I think it is real	I don't think I'm at risk of catching the virus because I follow all preventive measures	Yes, I think it's a threat to health	I think it's a threat to me but not to others	Yes	I was no longer able to do this	I never used to do this	I was still able to do this but not like before	I was still able to do this but not like before	I never used to do this	I was still able to do this as normal	I was no longer able to do this	I was still able to do this but not like before	I never used to do this	I never used to do this	I never used to do this	Eating, Sleeping, Talking on the phone (e.g. calling friends and family), Being on social media (WhatsApp, Twitter, Facebook, Reddit), Involvement in online organisations	It gave me more time to engage in other activities, It gave me more time to sleep, I enjoyed the free time, I was bored, I wasn’t able to see my family and/or friends, I didn’t know what to do with all the free time	Yes, I think it’s very important to have a face mask on	No because it wasn’t possible to do this especially in crowded areas	No	I feel like it’s a waste of time	I didn't do this	Yes, and it was my first time doing this	Yes, and it was my first time doing this	Yes, and it was my first time doing this	Yes, and it was my first time doing this	Yes, and it was my first time doing this	I didn't do this	I didn't do this	I didn't do this	I didn't do this	I didn't do this	I didn't do this	I didn't do this	No, it hasn’t changed		I missed them because I was no longer able to see them as often as before	My relationships with my friends became weaker	Yes, a lot	Yes
No	26-30	Female	YMCA, Wandegeya	Undergraduate	No	No	Alone	Christian	Yes, I think it is real but it was deliberately created or released by people	I think everyone is at risk of catching the virus	Yes, I think it's a threat to health	Yes, I think it’s a threat to me and others	Yes	I was no longer able to do this	I was still able to do this but not like before	I was no longer able to do this	I was no longer able to do this	I was no longer able to do this	I was still able to do this but not like before	I was still able to do this but not like before	I was no longer able to do this	I was still able to do this but not like before	I was no longer able to do this	I was still able to do this but not like before	Eating, Sleeping, Watching movies, Being on social media (WhatsApp, Twitter, Facebook, Reddit)	I was bored, I wasn’t able to see my family and/or friends, I didn’t know what to do with all the free time	I did not go out during the lockdown	No because it wasn’t possible to do this especially in crowded areas	No	I feel like it’s a waste of time	I didn't do this	Yes, and it was my first time doing this	I didn't do this	I didn't do this	I didn't do this	Yes, and it was my first time doing this	Yes, it wasn't my first time but I did it more during the lockdown	I didn't do this	I didn't do this	I didn't do this	I didn't do this	I didn't do this	I didn't do this	No, it hasn’t changed	Yes	I missed them because I was no longer able to see them as often as before	There was no change in my relationships with my friends	Yes, sometimes	Yes
No	31-35	Male	Uganda Martyrs University- Nkozi	Undergraduate	No	Yes	Alone	Christian	Yes, I think it is real but it was deliberately created or released by people	I’m not at risk of catching the virus because I believe I have a strong immune system	Yes, I think it's a threat to health	Yes, I think it’s a threat to me and others	Not really	I was no longer able to do this	I was no longer able to do this	I was still able to do this but not like before	I was no longer able to do this	I was no longer able to do this	I was no longer able to do this	I was no longer able to do this	I was no longer able to do this	I was no longer able to do this	I was no longer able to do this	I was still able to do this as normal	Sleeping	It gave me more time to sleep	No, I don’t like the idea of wearing face masks	No, because Government guidelines on social distancing were not clear	No	I feel like it’s a waste of time	I didn't do this	Yes, it wasn't my first time but I did it more during the lockdown	I didn't do this	Yes, it wasn't my first time but I did it more during the lockdown	Yes, and it was my first time doing this	I didn't do this	Yes, and it was my first time doing this	I didn't do this	I didn't do this	I didn't do this	I didn't do this	I didn't do this	I didn't do this	Yes I lost my job	Yes	It didn’t change my relationship with them	There was no change in my relationships with my friends	Yes, a lot	No
No	31-35	Male	Uganda Martyrs University- Nkozi	Undergraduate	No	Yes	Alone	Christian	Yes, I think it is real but it was deliberately created or released by people	I’m not at risk of catching the virus because I believe I have a strong immune system	Yes, I think it's a threat to health	Yes, I think it’s a threat to me and others	Not really	I was no longer able to do this	I was no longer able to do this	I was still able to do this but not like before	I was no longer able to do this	I was no longer able to do this	I was no longer able to do this	I was no longer able to do this	I was no longer able to do this	I was no longer able to do this	I was no longer able to do this	I was still able to do this as normal	Sleeping	It gave me more time to sleep	No, I don’t like the idea of wearing face masks	No, because Government guidelines on social distancing were not clear	No	I feel like it’s a waste of time	I didn't do this	Yes, it wasn't my first time but I did it more during the lockdown	I didn't do this	Yes, it wasn't my first time but I did it more during the lockdown	Yes, and it was my first time doing this	I didn't do this	Yes, and it was my first time doing this	I didn't do this	I didn't do this	I didn't do this	I didn't do this	I didn't do this	I didn't do this	Yes I lost my job	Yes	It didn’t change my relationship with them	There was no change in my relationships with my friends	Yes, a lot	No
No	26-30	Female	YMCA comprehensive institute	Undergraduate	No	No	With family or friends	Christian	Yes, I think it is real but it was deliberately created or released by people	I think everyone is at risk of catching the virus	Yes, I think it's a threat to health	Yes, I think it’s a threat to me and others	Yes	I never used to do this	I never used to do this	I was no longer able to do this	I never used to do this	I never used to do this	I was no longer able to do this	I never used to do this	I was no longer able to do this	I never used to do this	I never used to do this	I never used to do this	Watching movies, Exercising, Being on social media (WhatsApp, Twitter, Facebook, Reddit), Studying (including school assignments and individual research)	It gave me more time to study and catch up on course material I had difficulty with, I was bored, It was stressful to not know when school resumes or when things will return to normal	Yes, I think it’s very important to have a face mask on	No because nobody really cared about social distancing	No	It’s expensive to have internet access for online classes, I had to borrow a computer from family/friends, I feel like it’s a waste of time	I didn't do this	I didn't do this	I didn't do this	Yes, it wasn't my first time but I did it more during the lockdown	Yes, and it was my first time doing this	I didn't do this	Yes, it wasn't my first time but I did it more during the lockdown	I didn't do this	I didn't do this	I didn't do this	I didn't do this	I didn't do this	I didn't do this	No, but I’m worried I may not be able to have my job again after the lockdown	Yes	It became stressful because we were spending too much time together	There was no change in my relationships with my friends	Yes, a lot	No
No	31-35	Male	Uganda Martyrs University- Nkozi	Undergraduate	No	Yes	Alone	Christian	Yes, I think it is real but it was deliberately created or released by people	I’m not at risk of catching the virus because I believe I have a strong immune system	Yes, I think it's a threat to health	Yes, I think it’s a threat to me and others	Not really	I was no longer able to do this	I was no longer able to do this	I was still able to do this but not like before	I was no longer able to do this	I was no longer able to do this	I was no longer able to do this	I was no longer able to do this	I was no longer able to do this	I was no longer able to do this	I was no longer able to do this	I was still able to do this as normal	Sleeping	It gave me more time to sleep	No, I don’t like the idea of wearing face masks	No, because Government guidelines on social distancing were not clear	No	I feel like it’s a waste of time	I didn't do this	Yes, it wasn't my first time but I did it more during the lockdown	I didn't do this	Yes, it wasn't my first time but I did it more during the lockdown	Yes, and it was my first time doing this	I didn't do this	Yes, and it was my first time doing this	I didn't do this	I didn't do this	I didn't do this	I didn't do this	I didn't do this	I didn't do this	Yes I lost my job	Yes	It didn’t change my relationship with them	There was no change in my relationships with my friends	Yes, a lot	No
No	26-30	Male	Makerere University	Postgraduate	No	No	With family or friends	Christian	Yes, I think it is real	I think everyone is at risk of catching the virus	Yes, I think it's a threat to health	Yes, I think it’s a threat to me and others	Yes	I was still able to do this but not like before	I was no longer able to do this	I was no longer able to do this	I was no longer able to do this	I was still able to do this but not like before	I was still able to do this but not like before	I was no longer able to do this	I was no longer able to do this	I was still able to do this but not like before	I was no longer able to do this	I was no longer able to do this	Sleeping, Being on social media (WhatsApp, Twitter, Facebook, Reddit), Studying (including school assignments and individual research), Agriculture	It gave me more time to study and catch up on course material I had difficulty with, It was stressful to not know when school resumes or when things will return to normal	Yes, I think it’s very important to have a face mask on	No because it wasn’t possible to do this especially in crowded areas	Yes	It’s expensive to have internet access for online classes	Yes, it wasn't my first time but I did it more during the lockdown	Yes, and it was my first time doing this	Yes, it wasn't my first time but I did it more during the lockdown	I didn't do this	Yes, and it was my first time doing this	Yes, it wasn't my first time but I did it more during the lockdown	Yes, it wasn't my first time but I did it more during the lockdown	I didn't do this	I didn't do this	I didn't do this	I didn't do this	I didn't do this	I didn't do this	Yes I lost my job	Yes	I missed them because I was no longer able to see them as often as before	I made new friends	Yes, a lot	No
No	26-30	Male	Oxford University	Postgraduate	No	No	Alone	Christian	Yes, I think it is real	I don't think I'm at risk of catching the virus because I follow all preventive measures	Yes, I think it's a threat to health	Yes, I think it’s a threat to me and others	Yes	I was no longer able to do this	I was still able to do this but not like before	I was still able to do this as normal	I was still able to do this but not like before	I was no longer able to do this	I was still able to do this as normal	I was no longer able to do this	I was no longer able to do this	I was no longer able to do this	I was no longer able to do this	I was still able to do this but not like before	Talking on the phone (e.g. calling friends and family), Being on social media (WhatsApp, Twitter, Facebook, Reddit), Carryingout work frim hime	It gave me more time to engage in other activities, It gave me more time to sleep, It gave me more time to study and catch up on course material I had difficulty with, It gave me more time to look after myself and my family, I was bored, It was stressful to not know when school resumes or when things will return to normal	Yes, I think it’s very important to have a face mask on	Yes	Yes	It’s expensive to have internet access for online classes	I didn't do this	Yes, it wasn't my first time but I did it more during the lockdown	I didn't do this	Yes, and it was my first time doing this	Yes, and it was my first time doing this	I didn't do this	Yes, it wasn't my first time but I did it more during the lockdown	I didn't do this	I didn't do this	I didn't do this	I didn't do this	I didn't do this	I didn't do this	No, it hasn’t changed	No	I missed them because I was no longer able to see them as often as before	My relationships with my friends became weaker	Yes, a lot	Yes
No	31-35	Male	Makerere university	Undergraduate	No	No	With family or friends	Christian	Yes, I think it is real	I think everyone is at risk of catching the virus	Yes, I think it's a threat to health	Yes, I think it’s a threat to me and others	Yes	I was no longer able to do this	I was no longer able to do this	I was no longer able to do this	I was no longer able to do this	I was no longer able to do this	I was still able to do this as normal	I was no longer able to do this	I was no longer able to do this	I never used to do this	I never used to do this	I was still able to do this as normal	Eating, Sleeping, Watching movies, Exercising, Talking with people around me, Talking on the phone (e.g. calling friends and family), Being on social media (WhatsApp, Twitter, Facebook, Reddit), Studying (including school assignments and individual research)	It gave me more time to spend with the people I love, It gave me more time to engage in other activities, It gave me more time to sleep, It gave me more time to study and catch up on course material I had difficulty with	Yes, I think it’s very important to have a face mask on	Yes	No	It’s expensive to have internet access for online classes	I didn't do this	I didn't do this	I didn't do this	I didn't do this	Yes, it wasn't my first time but I did it more during the lockdown	Yes, it wasn't my first time but I did it more during the lockdown	Yes, it wasn't my first time but I did it more during the lockdown	I didn't do this	I didn't do this	I didn't do this	I didn't do this	I didn't do this	I didn't do this	No, it hasn’t changed	No	I missed them because I was no longer able to see them as often as before	There was no change in my relationships with my friends	Hardly	No
No	16-25	Male	Makerere University	Postgraduate	No	No	With family or friends	Christian	Yes, I think it is real	I don't think I'm at risk of catching the virus because I follow all preventive measures	Yes, I think it's a threat to health	Yes, I think it’s a threat to me and others	Not really	I was no longer able to do this	I was still able to do this but not like before	I never used to do this	I was still able to do this but not like before	I was still able to do this but not like before	I was still able to do this but not like before	I was no longer able to do this	I was still able to do this but not like before	I was no longer able to do this	I was still able to do this but not like before	I was still able to do this as normal	Watching movies, Exercising, Talking on the phone (e.g. calling friends and family), Being on social media (WhatsApp, Twitter, Facebook, Reddit), Studying (including school assignments and individual research)	It gave me more time to engage in other activities, It gave me more time to study and catch up on course material I had difficulty with, It was stressful to not know when school resumes or when things will return to normal	Yes, I think it’s very important to have a face mask on	Yes	Yes	Online classes were disorganised	Yes, it wasn't my first time but I did it more during the lockdown	Yes, it wasn't my first time but I did it more during the lockdown	I didn't do this	I didn't do this	Yes, it wasn't my first time but I did it more during the lockdown	Yes, it wasn't my first time but I did it more during the lockdown	Yes, it wasn't my first time but I did it more during the lockdown	I didn't do this	I didn't do this	I didn't do this	I didn't do this	I didn't do this	I didn't do this	No, it hasn’t changed	No	It allowed me more time to spend with them, which was good	My relationships with my friends became stronger	Yes, sometimes	No
No	Over 35	Male	UMI	Postgraduate	Yes	Yes	With family or friends	Christian	Yes, I think it is real	I think everyone is at risk of catching the virus	Yes, I think it's a threat to health	Yes, I think it’s a threat to me and others	Yes	I was no longer able to do this	I was still able to do this but not like before	I never used to do this	I was no longer able to do this	I was still able to do this but not like before	I was still able to do this but not like before	I was no longer able to do this	I was no longer able to do this	I was still able to do this as normal	I was no longer able to do this	I was no longer able to do this	Sleeping, Exercising, Talking on the phone (e.g. calling friends and family), Being on social media (WhatsApp, Twitter, Facebook, Reddit)	It gave me more time to engage in other activities, It gave me more time to look after myself and my family, It was stressful to not know when school resumes or when things will return to normal	Yes, I think it’s very important to have a face mask on	No because it wasn’t possible to do this especially in crowded areas	No	It’s expensive to have internet access for online classes	I didn't do this	I didn't do this	I didn't do this	I didn't do this	I didn't do this	I didn't do this	I didn't do this	I didn't do this	I didn't do this	I didn't do this	I didn't do this	I didn't do this	I didn't do this	No, it hasn’t changed	Yes	It allowed me more time to spend with them, which was good	There was no change in my relationships with my friends	Yes, sometimes	Yes
No	26-30	Male	Makerere	Undergraduate	No	Yes	With family or friends	Christian	Yes, I think it is real	I think everyone is at risk of catching the virus	Yes, I think it's a threat to health	Yes, I think it’s a threat to me and others	Yes	I was no longer able to do this	I was still able to do this but not like before	I was no longer able to do this	I was no longer able to do this	I was no longer able to do this	I was still able to do this but not like before	I was still able to do this but not like before	I was no longer able to do this	I was no longer able to do this	I was no longer able to do this	I was no longer able to do this	Farm work	It gave me more time to engage in other activities	Yes, I think it’s very important to have a face mask on	Yes	No	I had to borrow a computer from family/friends	Yes, it wasn't my first time but I did it more during the lockdown	I didn't do this	I didn't do this	I didn't do this	I didn't do this	I didn't do this	I didn't do this	I didn't do this	I didn't do this	I didn't do this	I didn't do this	I didn't do this	I didn't do this	Yes I got a new job	Yes	It allowed me more time to spend with them, which was good	My relationships with my friends became stronger	Yes, a lot	No
No	26-30	Male	UMI	Postgraduate Postgraduate	Yes	Yes	With family or friends	Christian	Yes, I think it is real	I don't think I'm at risk of catching the virus because I follow all preventive measures	Yes, I think it's a threat to health	Yes, I think it’s a threat to me and others	Yes	I was no longer able to do this	I was still able to do this as normal	I was no longer able to do this	I was still able to do this as normal	I was still able to do this as normal	I was still able to do this as normal	I was no longer able to do this	I was still able to do this as normal	I was still able to do this as normal	I was no longer able to do this	I was no longer able to do this	Working	It gave me more time to spend with the people I love, It gave me more time to look after myself and my family, I enjoyed the free time, I was bored, I have not had any free time during the lockdown, It was stressful to not know when school resumes or when things will return to normal	Yes, I think it’s very important to have a face mask on	Yes	No	It’s expensive to have internet access for online classes	I didn't do this	Yes, it wasn't my first time but I did it more during the lockdown	I didn't do this	I didn't do this	I didn't do this	I didn't do this	Yes, it wasn't my first time but I did it more during the lockdown	I didn't do this	I didn't do this	I didn't do this	Yes, it wasn't my first time but I did it more during the lockdown	I didn't do this	I didn't do this	No, it hasn’t changed	Yes	It allowed me more time to spend with them, which was good	I made new friends	Yes, a lot	No
No	16-25	Female	KYAMBOGO University	Undergraduate	No	No	Alone	Christian	Yes, I think it is real	I think everyone is at risk of catching the virus	Yes, I think it's a threat to health	Yes, I think it’s a threat to me and others	Yes	I was no longer able to do this	I was still able to do this as normal	I never used to do this	I was still able to do this as normal	I was still able to do this but not like before	I was still able to do this as normal	I was no longer able to do this	I was still able to do this but not like before	I was still able to do this but not like before	I was no longer able to do this	I was no longer able to do this	Eating, Sleeping, Watching movies, Talking on the phone (e.g. calling friends and family), Being on social media (WhatsApp, Twitter, Facebook, Reddit)	It gave me more time to sleep, I enjoyed the free time, I was bored, I didn’t know what to do with all the free time, It was stressful to not know when school resumes or when things will return to normal	Yes, I think it’s very important to have a face mask on	Yes	No		I didn't do this	Yes, and it was my first time doing this	I didn't do this	Yes, and it was my first time doing this	I didn't do this	Yes, it wasn't my first time but I did it more during the lockdown	I didn't do this	I didn't do this	Yes, and it was my first time doing this	I didn't do this	I didn't do this	Yes, it wasn't my first time but I did it more during the lockdown	I didn't do this	No, it hasn’t changed	No	It didn’t change my relationship with them	My relationships with my friends became weaker	Yes, a lot	Yes
No	31-35	Male	Kampala International University	Postgraduate	No	Yes	Alone	Christian	Yes, I think it is real	I think everyone is at risk of catching the virus	Yes, I think it's a threat to health	Yes, I think it’s a threat to me and others	Yes	I was no longer able to do this	I was still able to do this but not like before	I was no longer able to do this	I was still able to do this but not like before	I was still able to do this but not like before	I was still able to do this but not like before	I never used to do this	I never used to do this	I was still able to do this but not like before	I was no longer able to do this	I never used to do this	Watching movies, Exercising, Talking with people around me, Talking on the phone (e.g. calling friends and family), Being on social media (WhatsApp, Twitter, Facebook, Reddit), Studying (including school assignments and individual research)	It gave me more time to spend with the people I love, It gave me more time to study and catch up on course material I had difficulty with, I was bored, I wasn’t able to see my family and/or friends, It was stressful to not know when school resumes or when things will return to normal	Yes, I think it’s very important to have a face mask on	Yes	Yes	I enjoyed it	Yes, and it was my first time doing this	I didn't do this	I didn't do this	I didn't do this	Yes, and it was my first time doing this	I didn't do this	I didn't do this	I didn't do this	I didn't do this	I didn't do this	I didn't do this	I didn't do this	I didn't do this	No, it hasn’t changed	No	It didn’t change my relationship with them	My relationships with my friends became weaker	Yes, sometimes	No
No	16-25	Female	King Ceasor University	Undergraduate	No	No	Alone	Christian	Yes, I think it is real	I think everyone is at risk of catching the virus	Yes, I think it's a threat to health	Yes, I think it’s a threat to me and others	Yes	I was no longer able to do this	I was no longer able to do this	I was no longer able to do this	I was no longer able to do this	I was no longer able to do this	I was still able to do this but not like before	I was no longer able to do this	I was no longer able to do this	I was no longer able to do this	I was no longer able to do this	I was still able to do this but not like before	Eating, Sleeping, Watching movies, Talking with people around me, Talking on the phone (e.g. calling friends and family), Being on social media (WhatsApp, Twitter, Facebook, Reddit), Studying (including school assignments and individual research)	I was bored, I wasn’t able to see my family and/or friends, It was stressful to not know when school resumes or when things will return to normal	Yes, I think it’s very important to have a face mask on	No because it wasn’t possible to do this especially in crowded areas	Yes	It’s expensive to have internet access for online classes, Online classes were disorganised, My connection is usually poor so I don’t really learn anything, I feel like it’s a waste of time	Yes, it wasn't my first time but I did it more during the lockdown	Yes, it wasn't my first time but I did it more during the lockdown	I didn't do this	I didn't do this	I didn't do this	I didn't do this	Yes, and it was my first time doing this	I didn't do this	I didn't do this	I didn't do this	I didn't do this	I didn't do this	I didn't do this	No, it hasn’t changed	Yes	I missed them because I was no longer able to see them as often as before	My relationships with my friends became stronger	Yes, a lot	No
No	16-25	Male	Iuiu	Undergraduate	No	No	With family or friends	Muslim	Yes, I think it is real	I think everyone is at risk of catching the virus	Yes, I think it's a threat to health	Yes, I think it’s a threat to me and others	Yes	I was no longer able to do this	I was no longer able to do this	I was still able to do this but not like before	I was still able to do this but not like before	I was no longer able to do this	I was still able to do this but not like before	I was still able to do this but not like before	I was no longer able to do this	I was still able to do this but not like before	I was no longer able to do this	I was still able to do this but not like before	Watching movies, Being on social media (WhatsApp, Twitter, Facebook, Reddit)	It gave me more time to sleep, I was bored	Yes, I think it’s very important to have a face mask on	Yes	No	I feel like it’s a waste of time	I didn't do this	I didn't do this	I didn't do this	I didn't do this	I didn't do this	I didn't do this	Yes, and it was my first time doing this	I didn't do this	I didn't do this	I didn't do this	I didn't do this	I didn't do this	I didn't do this	No, it hasn’t changed	Yes	It allowed me more time to spend with them, which was good	There was no change in my relationships with my friends	Yes, sometimes	No
No	16-25	Male	Clarke International University(CIU) Kampala	Undergraduate	No	No	With family or friends	Christian	Yes, I think it is real	I think everyone is at risk of catching the virus	Yes, I think it's a threat to health	Yes, I think it’s a threat to me and others	Yes	I was no longer able to do this	I never used to do this	I never used to do this	I was no longer able to do this	I was still able to do this but not like before	I was still able to do this but not like before	I was no longer able to do this	I was still able to do this but not like before	I was still able to do this but not like before	I was still able to do this but not like before	I was no longer able to do this	Eating, Sleeping, Watching movies, Exercising, Talking on the phone (e.g. calling friends and family), Being on social media (WhatsApp, Twitter, Facebook, Reddit)	I was bored, I wasn’t able to see my family and/or friends, I didn’t know what to do with all the free time, It was stressful to not know when school resumes or when things will return to normal	Yes, because the Government made it mandatory and I didn’t want to get in trouble for breaking the law	Yes	Yes	It’s expensive to have internet access for online classes, I had to borrow a computer from family/friends, Online classes were disorganised, My connection is usually poor so I don’t really learn anything, I feel like it’s a waste of time	Yes, and it was my first time doing this	I didn't do this	I didn't do this	I didn't do this	I didn't do this	I didn't do this	I didn't do this	I didn't do this	I didn't do this	I didn't do this	I didn't do this	Yes, it wasn't my first time but I did it more during the lockdown	Yes, it wasn't my first time but I did it more during the lockdown	No, it hasn’t changed	Yes	It became stressful because we were spending too much time together	My relationships with my friends became weaker	Yes, a lot	No
No	16-25	Female	Islamic university in Uganda	Undergraduate	No	No	With family or friends	Muslim	I am uncertain about whether it's real or not	I think everyone is at risk of catching the virus	Yes, I think it's a threat to health	Yes, I think it’s a threat to me and others	Yes	I was no longer able to do this	I was no longer able to do this	I was still able to do this but not like before	I was still able to do this but not like before	I was still able to do this but not like before	I was no longer able to do this	I was no longer able to do this	I was no longer able to do this	I was no longer able to do this	I was no longer able to do this	I was still able to do this but not like before	Eating, Sleeping, Watching movies, Talking on the phone (e.g. calling friends and family), Being on social media (WhatsApp, Twitter, Facebook, Reddit)	It gave me more time to engage in other activities, It was stressful to have my kids at home everyday	Yes, I think it’s very important to have a face mask on	Yes	Yes	Online classes were disorganised, My connection is usually poor so I don’t really learn anything, I feel like it’s a waste of time	I didn't do this	Yes, it wasn't my first time but I did it more during the lockdown	I didn't do this	Yes, and it was my first time doing this	I didn't do this	I didn't do this	I didn't do this	Yes, and it was my first time doing this	Yes, and it was my first time doing this	I didn't do this	I didn't do this	I didn't do this	I didn't do this	No, it hasn’t changed	No	It allowed me more time to spend with them, which was good	I made new friends	Yes, a lot	No
No	16-25	Male	Kyu	Undergraduate	No	No	Alone	Christian	Yes, I think it is real	I think everyone is at risk of catching the virus	Yes, I think it's a threat to health	Yes, I think it’s a threat to me and others	Yes	I was no longer able to do this	I was still able to do this but not like before	I was still able to do this as normal	I was no longer able to do this	I was no longer able to do this	I was still able to do this but not like before	I was no longer able to do this	I was no longer able to do this	I was still able to do this but not like before	I was no longer able to do this	I was still able to do this but not like before	Exercising	It gave me more time to engage in other activities	Yes, I think it’s very important to have a face mask on	Yes	No	It’s expensive to have internet access for online classes	I didn't do this	Yes, and it was my first time doing this	I didn't do this	Yes, and it was my first time doing this	Yes, and it was my first time doing this	Yes, it wasn't my first time but I did it more during the lockdown	I didn't do this	I didn't do this	I didn't do this	I didn't do this	I didn't do this	I didn't do this	I didn't do this	Yes I lost my job	Yes	I missed them because I was no longer able to see them as often as before	I lost friends	Yes, a lot	No
No	16-25	Female	Uganda Christian University	Undergraduate	No	No	With family or friends	Christian	Yes, I think it is real	I think everyone is at risk of catching the virus	Yes, I think it's a threat to health	Yes, I think it’s a threat to me and others	Yes	I was no longer able to do this	I was still able to do this but not like before	I was no longer able to do this	I was no longer able to do this	I was no longer able to do this	I was no longer able to do this	I was no longer able to do this	I was no longer able to do this	I was still able to do this but not like before	I was no longer able to do this	I was no longer able to do this	Eating, Sleeping, Watching movies, Talking on the phone (e.g. calling friends and family)	It gave me more time to spend with the people I love, It gave me more time to engage in other activities, It gave me more time to look after myself and my family, I enjoyed the free time, I wasn’t able to see my family and/or friends, It was stressful to not know when school resumes or when things will return to normal	Yes, I think it’s very important to have a face mask on	Yes	No	It’s expensive to have internet access for online classes, Online classes were disorganised	I didn't do this	Yes, it wasn't my first time but I did it more during the lockdown	I didn't do this	I didn't do this	I didn't do this	Yes, and it was my first time doing this	Yes, it wasn't my first time but I did it more during the lockdown	I didn't do this	I didn't do this	I didn't do this	Yes, it wasn't my first time but I did it more during the lockdown	I didn't do this	I didn't do this	No, it hasn’t changed	Yes	It allowed me more time to spend with them, which was good	My relationships with my friends became weaker	Yes, a lot	Yes
No	16-25	Female	Habib medical school	Undergraduate	No	No	With family or friends	Christian	Yes, I think it is real but it was deliberately created or released by people	I’m not at risk of catching the virus because I believe I have a strong immune system	No, I don't think it's a threat to health	I don't think it's a threat to me but I think it's a threat to others	Not really	I was no longer able to do this	I was still able to do this but not like before	I was no longer able to do this	I was no longer able to do this	I was no longer able to do this	I was no longer able to do this	I was no longer able to do this	I was no longer able to do this	I was no longer able to do this	I was no longer able to do this	I was no longer able to do this	Eating, Sleeping, Watching movies, Exercising	I was bored	Yes, because the Government made it mandatory and I didn’t want to get in trouble for breaking the law	No because it wasn’t possible to do this especially in crowded areas	No	My connection is usually poor so I don’t really learn anything, I feel like it’s a waste of time	I didn't do this	I didn't do this	I didn't do this	I didn't do this	I didn't do this	I didn't do this	I didn't do this	I didn't do this	I didn't do this	I didn't do this	I didn't do this	I didn't do this	I didn't do this	No, but I’m worried I may not be able to have my job again after the lockdown	Yes	It didn’t change my relationship with them	I made new friends	Yes, a lot	Yes
No	16-25	Female	ISLAMIC UNIVERSITY IN UGANDA	Undergraduate	No	No	Alone	Muslim	Yes, I think it is real but it was deliberately created or released by people	I don't think I'm at risk of catching the virus because I follow all preventive measures	Yes, I think it's a threat to health	Yes, I think it’s a threat to me and others	Yes	I was no longer able to do this	I was no longer able to do this	I never used to do this	I never used to do this	I never used to do this	I was still able to do this but not like before	I was no longer able to do this	I was no longer able to do this	I never used to do this	I never used to do this	I was still able to do this but not like before	Eating, Sleeping, Watching movies, Exercising, Talking with people around me, Talking on the phone (e.g. calling friends and family), Being on social media (WhatsApp, Twitter, Facebook, Reddit), Studying (including school assignments and individual research)	It gave me more time to sleep, It gave me more time to study and catch up on course material I had difficulty with, It gave me more time to look after myself and my family, I was bored, I wasn’t able to see my family and/or friends, It was stressful to not know when school resumes or when things will return to normal	Yes, I think it’s very important to have a face mask on	Yes	No	It’s expensive to have internet access for online classes, I had to borrow a computer from family/friends, Online classes were disorganised, My connection is usually poor so I don’t really learn anything, I feel like it’s a waste of time	Yes, and it was my first time doing this	Yes, and it was my first time doing this	I didn't do this	I didn't do this	I didn't do this	I didn't do this	I didn't do this	I didn't do this	I didn't do this	I didn't do this	I didn't do this	I didn't do this	I didn't do this	No, it hasn’t changed	No	I missed them because I was no longer able to see them as often as before	I made new friends	Hardly	Yes
No	16-25	Female	Kabale university	Undergraduate	No	No	With family or friends	Christian	Yes, I think it is real	I think everyone is at risk of catching the virus	Yes, I think it's a threat to health	Yes, I think it’s a threat to me and others	Yes	I was no longer able to do this	I was still able to do this as normal	I was still able to do this as normal	I was still able to do this as normal	I was still able to do this as normal	I was still able to do this as normal	I was no longer able to do this	I was still able to do this as normal	I was still able to do this as normal	I was no longer able to do this	I was still able to do this as normal	Studying (including school assignments and individual research)	It gave me more time to study and catch up on course material I had difficulty with, I have not had any free time during the lockdown	Yes, I think it’s very important to have a face mask on	Yes	No	I enjoyed it	Yes, it wasn't my first time but I did it more during the lockdown	Yes, it wasn't my first time but I did it more during the lockdown	Yes, it wasn't my first time but I did it more during the lockdown	Yes, it wasn't my first time but I did it more during the lockdown	Yes, it wasn't my first time but I did it more during the lockdown	Yes, it wasn't my first time but I did it more during the lockdown	Yes, it wasn't my first time but I did it more during the lockdown	Yes, it wasn't my first time but I did it more during the lockdown	I didn't do this	I didn't do this	I didn't do this	I didn't do this	I didn't do this	No, it hasn’t changed	No	It allowed me more time to spend with them, which was good	My relationships with my friends became stronger	Never	No
No	16-25	Female	Polytech	Undergraduate	No	No	Alone	Christian	Yes, I think it is real	I think everyone is at risk of catching the virus	No, I don't think it's a threat to health	I don't think it's a threat to me but I think it's a threat to others	Yes	I was no longer able to do this	I was no longer able to do this	I was no longer able to do this	I was no longer able to do this	I was no longer able to do this	I was no longer able to do this	I was no longer able to do this	I was no longer able to do this	I was no longer able to do this	I was no longer able to do this	I was no longer able to do this	Eating, Sleeping, Watching movies, Exercising, Talking on the phone (e.g. calling friends and family), Being on social media (WhatsApp, Twitter, Facebook, Reddit)	I was bored, I wasn’t able to see my family and/or friends, I didn’t know what to do with all the free time, It was stressful to not know when school resumes or when things will return to normal	I did not go out during the lockdown	Yes	No	Online classes were disorganised, My connection is usually poor so I don’t really learn anything	Yes, and it was my first time doing this	Yes, and it was my first time doing this	I didn't do this	I didn't do this	Yes, it wasn't my first time but I did it more during the lockdown	I didn't do this	Yes, it wasn't my first time but I did it more during the lockdown	I didn't do this	I didn't do this	I didn't do this	I didn't do this	I didn't do this	I didn't do this	No, it hasn’t changed	Yes	It didn’t change my relationship with them	There was no change in my relationships with my friends	Yes, sometimes	No
No	31-35	Male	Makerere university	Undergraduate	No	Yes	Alone	Christian	Yes, I think it is real but it was deliberately created or released by people	I think everyone is at risk of catching the virus	Yes, I think it's a threat to health	Yes, I think it’s a threat to me and others	Yes	I was no longer able to do this	I was still able to do this but not like before	I was no longer able to do this	I was still able to do this but not like before	I was still able to do this but not like before	I was still able to do this as normal	I was no longer able to do this	I was still able to do this but not like before	I was still able to do this but not like before	I was no longer able to do this	I was no longer able to do this	Eating, Sleeping, Watching movies, Talking with people around me, Talking on the phone (e.g. calling friends and family), Being on social media (WhatsApp, Twitter, Facebook, Reddit), Studying (including school assignments and individual research)	It gave me more time to sleep, It gave me more time to study and catch up on course material I had difficulty with, I was bored, I wasn’t able to see my family and/or friends, I didn’t know what to do with all the free time	Yes, I think it’s very important to have a face mask on	Yes	No	It’s expensive to have internet access for online classes	Yes, and it was my first time doing this	Yes, and it was my first time doing this	I didn't do this	I didn't do this	I didn't do this	I didn't do this	Yes, and it was my first time doing this	Yes, and it was my first time doing this	I didn't do this	I didn't do this	Yes, it wasn't my first time but I did it more during the lockdown	I didn't do this	Yes, and it was my first time doing this	No, it hasn’t changed	Yes	It didn’t change my relationship with them	My relationships with my friends became weaker	Yes, a lot	No
No	16-25	Female	Kampala international university	Undergraduate	No	No	Alone	Muslim	Yes, I think it is real	I think everyone is at risk of catching the virus	Yes, I think it's a threat to health	Yes, I think it’s a threat to me and others	Yes	I was no longer able to do this	I was no longer able to do this	I was no longer able to do this	I was still able to do this but not like before	I was no longer able to do this	I was still able to do this but not like before	I was still able to do this but not like before	I was still able to do this but not like before	I was still able to do this but not like before	I was no longer able to do this	I was still able to do this but not like before	Eating, Sleeping, Watching movies, Exercising, Being on social media (WhatsApp, Twitter, Facebook, Reddit), Studying (including school assignments and individual research)	It gave me more time to spend with the people I love, It gave me more time to sleep, It gave me more time to study and catch up on course material I had difficulty with, It gave me more time to look after myself and my family, I was bored, It was stressful to not know when school resumes or when things will return to normal	Yes, I think it’s very important to have a face mask on	Yes	No		I didn't do this	Yes, it wasn't my first time but I did it more during the lockdown	I didn't do this	I didn't do this	I didn't do this	Yes, and it was my first time doing this	Yes, it wasn't my first time but I did it more during the lockdown	I didn't do this	I didn't do this	I didn't do this	I didn't do this	I didn't do this	I didn't do this	No, it hasn’t changed	Yes	It allowed me more time to spend with them, which was good	My relationships with my friends became weaker	Yes, sometimes	No
No	16-25	Female	Iuiu	Undergraduate	No	No	With family or friends	Muslim	Yes, I think it is real	I think everyone is at risk of catching the virus	Yes, I think it's a threat to health	Yes, I think it’s a threat to me and others	Yes	I was no longer able to do this	I was no longer able to do this	I was no longer able to do this	I was still able to do this but not like before	I was no longer able to do this	I was still able to do this but not like before	I was no longer able to do this	I was still able to do this but not like before	I was still able to do this but not like before	I was no longer able to do this	I was no longer able to do this	Eating, Sleeping, Watching movies, Talking with people around me, Talking on the phone (e.g. calling friends and family), Being on social media (WhatsApp, Twitter, Facebook, Reddit), Studying (including school assignments and individual research)	It gave me more time to spend with the people I love, I was bored, I wasn’t able to see my family and/or friends, It was stressful to not know when school resumes or when things will return to normal	Yes, I think it’s very important to have a face mask on	Yes	No		I didn't do this	Yes, it wasn't my first time but I did it more during the lockdown	I didn't do this	I didn't do this	Yes, it wasn't my first time but I did it more during the lockdown	Yes, and it was my first time doing this	Yes, it wasn't my first time but I did it more during the lockdown	I didn't do this	I didn't do this	I didn't do this	I didn't do this	I didn't do this	I didn't do this	No, but I’m worried I may not be able to have my job again after the lockdown	Yes	It didn’t change my relationship with them	There was no change in my relationships with my friends	Yes, a lot	No
No	31-35	Male	Please live this out thank you	Undergraduate	Yes	Yes	With family or friends	Christian	Yes, I think it is real but it was deliberately created or released by people	I think everyone is at risk of catching the virus	Yes, I think it's a threat to health	Yes, I think it’s a threat to me and others	Yes	I was still able to do this but not like before	I was no longer able to do this	I was still able to do this but not like before	I was no longer able to do this	I was no longer able to do this	I was still able to do this but not like before	I was no longer able to do this	I was no longer able to do this	I was no longer able to do this	I was no longer able to do this	I was no longer able to do this	Eating, Watching movies, Exercising, Talking on the phone (e.g. calling friends and family), Being on social media (WhatsApp, Twitter, Facebook, Reddit), Studying (including school assignments and individual research)	It gave me more time to spend with the people I love, It gave me more time to study and catch up on course material I had difficulty with, I was bored, I have not had any free time during the lockdown, It was stressful to not know when school resumes or when things will return to normal	Yes, I think it’s very important to have a face mask on	Yes	Yes	It’s expensive to have internet access for online classes, I had to borrow a computer from family/friends	Yes, it wasn't my first time but I did it more during the lockdown	Yes, and it was my first time doing this	I didn't do this	I didn't do this	Yes, and it was my first time doing this	Yes, it wasn't my first time but I did it more during the lockdown	I didn't do this	Yes, it wasn't my first time but I did it more during the lockdown	I didn't do this	I didn't do this	I didn't do this	I didn't do this	I didn't do this	No, it hasn’t changed	Yes	It allowed me more time to spend with them, which was good	My relationships with my friends became weaker	Hardly	No
No	31-35	Male	Please live this out thank you	Undergraduate	Yes	Yes	With family or friends	Christian	Yes, I think it is real but it was deliberately created or released by people	I think everyone is at risk of catching the virus	Yes, I think it's a threat to health	Yes, I think it’s a threat to me and others	Yes	I was still able to do this but not like before	I was no longer able to do this	I was still able to do this but not like before	I was no longer able to do this	I was no longer able to do this	I was still able to do this but not like before	I was no longer able to do this	I was no longer able to do this	I was no longer able to do this	I was no longer able to do this	I was no longer able to do this	Eating, Watching movies, Exercising, Talking on the phone (e.g. calling friends and family), Being on social media (WhatsApp, Twitter, Facebook, Reddit), Studying (including school assignments and individual research)	It gave me more time to spend with the people I love, It gave me more time to study and catch up on course material I had difficulty with, I was bored, I have not had any free time during the lockdown, It was stressful to not know when school resumes or when things will return to normal	Yes, I think it’s very important to have a face mask on	Yes	Yes	It’s expensive to have internet access for online classes, I had to borrow a computer from family/friends	Yes, it wasn't my first time but I did it more during the lockdown	Yes, and it was my first time doing this	I didn't do this	I didn't do this	Yes, and it was my first time doing this	Yes, it wasn't my first time but I did it more during the lockdown	I didn't do this	Yes, it wasn't my first time but I did it more during the lockdown	I didn't do this	I didn't do this	I didn't do this	I didn't do this	I didn't do this	No, it hasn’t changed	Yes	It allowed me more time to spend with them, which was good	My relationships with my friends became weaker	Hardly	No
No	31-35	Male	Please live this out thank you	Undergraduate	Yes	Yes	With family or friends	Christian	Yes, I think it is real but it was deliberately created or released by people	I think everyone is at risk of catching the virus	Yes, I think it's a threat to health	Yes, I think it’s a threat to me and others	Yes	I was still able to do this but not like before	I was no longer able to do this	I was still able to do this but not like before	I was no longer able to do this	I was no longer able to do this	I was still able to do this but not like before	I was no longer able to do this	I was no longer able to do this	I was no longer able to do this	I was no longer able to do this	I was no longer able to do this	Eating, Watching movies, Exercising, Talking on the phone (e.g. calling friends and family), Being on social media (WhatsApp, Twitter, Facebook, Reddit), Studying (including school assignments and individual research)	It gave me more time to spend with the people I love, It gave me more time to study and catch up on course material I had difficulty with, I was bored, I have not had any free time during the lockdown, It was stressful to not know when school resumes or when things will return to normal	Yes, I think it’s very important to have a face mask on	Yes	Yes	It’s expensive to have internet access for online classes, I had to borrow a computer from family/friends	Yes, it wasn't my first time but I did it more during the lockdown	Yes, and it was my first time doing this	I didn't do this	I didn't do this	Yes, and it was my first time doing this	Yes, it wasn't my first time but I did it more during the lockdown	I didn't do this	Yes, it wasn't my first time but I did it more during the lockdown	I didn't do this	I didn't do this	I didn't do this	I didn't do this	I didn't do this	No, it hasn’t changed	Yes	It allowed me more time to spend with them, which was good	My relationships with my friends became weaker	Hardly	No
No	16-25	Female	Uganda Christian University	Undergraduate	No	No	With family or friends	Christian	Yes, I think it is real	I think everyone is at risk of catching the virus	Yes, I think it's a threat to health	Yes, I think it’s a threat to me and others	Yes	I was no longer able to do this	I was still able to do this but not like before	I was no longer able to do this	I was no longer able to do this	I was no longer able to do this	I was no longer able to do this	I was no longer able to do this	I was no longer able to do this	I was still able to do this but not like before	I was no longer able to do this	I was no longer able to do this	Eating, Sleeping, Watching movies, Talking on the phone (e.g. calling friends and family)	It gave me more time to spend with the people I love, It gave me more time to engage in other activities, It gave me more time to look after myself and my family, I enjoyed the free time, I wasn’t able to see my family and/or friends, It was stressful to not know when school resumes or when things will return to normal	Yes, I think it’s very important to have a face mask on	Yes	No	It’s expensive to have internet access for online classes, Online classes were disorganised	I didn't do this	Yes, it wasn't my first time but I did it more during the lockdown	I didn't do this	I didn't do this	I didn't do this	Yes, and it was my first time doing this	Yes, it wasn't my first time but I did it more during the lockdown	I didn't do this	I didn't do this	I didn't do this	Yes, it wasn't my first time but I did it more during the lockdown	I didn't do this	I didn't do this	No, it hasn’t changed	Yes	It allowed me more time to spend with them, which was good	My relationships with my friends became weaker	Yes, a lot	Yes
No	16-25	Female	Kyambogo University	Undergraduate	No	No	With family or friends	Christian	Yes, I think it is real but it was deliberately created or released by people	I think everyone is at risk of catching the virus	Yes, I think it's a threat to health	Yes, I think it’s a threat to me and others	Yes	I was no longer able to do this	I never used to do this	I never used to do this	I was no longer able to do this	I was no longer able to do this	I was still able to do this but not like before	I was no longer able to do this	I was no longer able to do this	I never used to do this	I was no longer able to do this	I was still able to do this but not like before	Sleeping, Exercising, Talking on the phone (e.g. calling friends and family), Being on social media (WhatsApp, Twitter, Facebook, Reddit)	I was bored, I wasn’t able to see my family and/or friends, It was stressful to not know when school resumes or when things will return to normal	Yes, I think it’s very important to have a face mask on	No because it wasn’t possible to do this especially in crowded areas	No		I didn't do this	Yes, it wasn't my first time but I did it more during the lockdown	I didn't do this	I didn't do this	I didn't do this	I didn't do this	I didn't do this	Yes, it wasn't my first time but I did it more during the lockdown	I didn't do this	I didn't do this	I didn't do this	I didn't do this	I didn't do this	No, it hasn’t changed		I missed them because I was no longer able to see them as often as before	My relationships with my friends became weaker	Yes, a lot	Yes
No	16-25	Female	Iuiu Kampala campus	Undergraduate	No	No	With family or friends	Muslim	Yes, I think it is real but it was deliberately created or released by people	I think everyone is at risk of catching the virus	Yes, I think it's a threat to health	Yes, I think it’s a threat to me and others	Yes	I was no longer able to do this	I was no longer able to do this	I was still able to do this but not like before	I was no longer able to do this	I was no longer able to do this	I was still able to do this but not like before	I was no longer able to do this	I was no longer able to do this	I was still able to do this but not like before	I was no longer able to do this	I was still able to do this but not like before	Eating, Sleeping, Watching movies, Studying (including school assignments and individual research)	It gave me more time to spend with the people I love, It gave me more time to engage in other activities, It gave me more time to sleep, It gave me more time to study and catch up on course material I had difficulty with, It gave me more time to look after myself and my family, I enjoyed the free time, I didn’t know what to do with all the free time, It was stressful to not know when school resum…	Yes, I think it’s very important to have a face mask on	Yes	No	It’s expensive to have internet access for online classes	Yes, it wasn't my first time but I did it more during the lockdown	Yes, and it was my first time doing this	Yes, it wasn't my first time but I did it more during the lockdown	Yes, it wasn't my first time but I did it more during the lockdown	I didn't do this	Yes, it wasn't my first time but I did it more during the lockdown	I didn't do this	I didn't do this	Yes, it wasn't my first time but I did it more during the lockdown	I didn't do this	I didn't do this	I didn't do this	I didn't do this	No, it hasn’t changed	No	It allowed me more time to spend with them, which was good	My relationships with my friends became weaker	Yes, a lot	Yes
No	26-30	Female	Makerere University	Undergraduate	Yes	Yes	With family or friends	Christian	Yes, I think it is real but it was deliberately created or released by people	I think everyone is at risk of catching the virus	Yes, I think it's a threat to health	Yes, I think it’s a threat to me and others	Yes	I was still able to do this but not like before	I was still able to do this but not like before	I was still able to do this as normal	I was still able to do this as normal	I was still able to do this but not like before	I was still able to do this as normal	I was still able to do this but not like before	I was still able to do this but not like before	I was still able to do this as normal	I was still able to do this but not like before	I was still able to do this as normal	Sleeping, Exercising, Talking with people around me, Talking on the phone (e.g. calling friends and family), Being on social media (WhatsApp, Twitter, Facebook, Reddit)	It gave me more time to engage in other activities, I was bored, I wasn’t able to see my family and/or friends, It was stressful to not know when school resumes or when things will return to normal	Yes, I think it’s very important to have a face mask on	Yes	No	It’s expensive to have internet access for online classes, I had to borrow a computer from family/friends, My connection is usually poor so I don’t really learn anything	Yes, and it was my first time doing this	Yes, and it was my first time doing this	Yes, and it was my first time doing this	Yes, and it was my first time doing this	Yes, and it was my first time doing this	Yes, and it was my first time doing this	Yes, and it was my first time doing this	Yes, and it was my first time doing this	Yes, and it was my first time doing this	Yes, and it was my first time doing this	Yes, and it was my first time doing this	Yes, and it was my first time doing this	Yes, and it was my first time doing this	Yes I lost my job	Yes	I missed them because I was no longer able to see them as often as before	My relationships with my friends became weaker	Yes, a lot	Yes
No	26-30	Female	Kampala International University	Undergraduate	No	Yes	Alone	Christian	Yes, I think it is real	I don't think I'm at risk of catching the virus because I follow all preventive measures	Yes, I think it's a threat to health	Yes, I think it’s a threat to me and others	Yes	I was no longer able to do this	I never used to do this	I was no longer able to do this	I was no longer able to do this	I was no longer able to do this	I was still able to do this but not like before	I was no longer able to do this	I was no longer able to do this	I was no longer able to do this	I was no longer able to do this	I was no longer able to do this	Talking on the phone (e.g. calling friends and family)	I was bored, I wasn’t able to see my family and/or friends, I didn’t know what to do with all the free time, It was stressful to not know when school resumes or when things will return to normal	Yes, I think it’s very important to have a face mask on	Yes	No		Yes, and it was my first time doing this	Yes, and it was my first time doing this	I didn't do this	I didn't do this	I didn't do this	I didn't do this	Yes, and it was my first time doing this	I didn't do this	I didn't do this	I didn't do this	I didn't do this	I didn't do this	I didn't do this	No, it hasn’t changed		I missed them because I was no longer able to see them as often as before	There was no change in my relationships with my friends	Yes, a lot	No
No	26-30	Female	IUIU Kampala campus	Undergraduate	Yes	Yes	With family or friends	Muslim	Yes, I think it is real	I think everyone is at risk of catching the virus	Yes, I think it's a threat to health	Yes, I think it’s a threat to me and others	Yes	I was no longer able to do this	I was no longer able to do this	I was no longer able to do this	I was no longer able to do this	I was no longer able to do this	I was still able to do this but not like before	I was no longer able to do this	I was no longer able to do this	I was still able to do this but not like before	I was no longer able to do this	I was still able to do this but not like before	Eating, Sleeping, Watching movies, Exercising, Being on social media (WhatsApp, Twitter, Facebook, Reddit), Studying (including school assignments and individual research)	It gave me more time to spend with the people I love, It gave me more time to look after myself and my family, I enjoyed the free time, It was stressful to not know when school resumes or when things will return to normal	Yes, I think it’s very important to have a face mask on	Yes	No	It’s expensive to have internet access for online classes	Yes, and it was my first time doing this	Yes, it wasn't my first time but I did it more during the lockdown	I didn't do this	I didn't do this	I didn't do this	Yes, and it was my first time doing this	I didn't do this	I didn't do this	I didn't do this	I didn't do this	I didn't do this	I didn't do this	I didn't do this	No, it hasn’t changed	Yes	It allowed me more time to spend with them, which was good	There was no change in my relationships with my friends	Never	No
No	16-25	Female	Mayanja medical training institute	Postgraduate clinical medicine and community health	No	No	With family or friends	Christian	Yes, I think it is real	I think everyone is at risk of catching the virus	Yes, I think it's a threat to health	Yes, I think it’s a threat to me and others	Yes	I was no longer able to do this	I was still able to do this but not like before	I was still able to do this but not like before	I was still able to do this but not like before	I was still able to do this but not like before	I was still able to do this but not like before	I was no longer able to do this	I was still able to do this but not like before	I was still able to do this as normal	I was no longer able to do this	I was no longer able to do this	Eating, Sleeping, Watching movies, Talking with people around me, Talking on the phone (e.g. calling friends and family), Being on social media (WhatsApp, Twitter, Facebook, Reddit)	It gave me more time to engage in other activities, I was bored, I didn’t know what to do with all the free time, It was stressful to not know when school resumes or when things will return to normal	Yes, I think it’s very important to have a face mask on	Yes	No	It’s expensive to have internet access for online classes, I had to borrow a computer from family/friends, My connection is usually poor so I don’t really learn anything	Yes, it wasn't my first time but I did it more during the lockdown	Yes, it wasn't my first time but I did it more during the lockdown	I didn't do this	I didn't do this	Yes, and it was my first time doing this	I didn't do this	I didn't do this	I didn't do this	I didn't do this	I didn't do this	I didn't do this	I didn't do this	I didn't do this	Yes I lost my job	Yes	I missed them because I was no longer able to see them as often as before	My relationships with my friends became weaker	Yes, a lot	Yes
No	16-25	Male	Kampala International Universty	Undergraduate	No	No	With family or friends	Christian	Yes, I think it is real	I think everyone is at risk of catching the virus	Yes, I think it's a threat to health	Yes, I think it’s a threat to me and others	Not really	I was no longer able to do this	I never used to do this	I never used to do this	I was still able to do this but not like before	I was still able to do this as normal	I was still able to do this as normal	I was no longer able to do this	I was still able to do this but not like before	I never used to do this	I was no longer able to do this	I was still able to do this as normal	Eating, Sleeping, Watching movies, Exercising, Talking with people around me, Being on social media (WhatsApp, Twitter, Facebook, Reddit)	It gave me more time to spend with the people I love, It gave me more time to engage in other activities, It gave me more time to sleep, I enjoyed the free time, I was bored, I didn’t know what to do with all the free time, It was stressful to not know when school resumes or when things will return to normal	Yes, I think it’s very important to have a face mask on	Yes	No	It’s expensive to have internet access for online classes	I didn't do this	Yes, and it was my first time doing this	I didn't do this	I didn't do this	I didn't do this	I didn't do this	Yes, it wasn't my first time but I did it more during the lockdown	I didn't do this	I didn't do this	Yes, and it was my first time doing this	Yes, it wasn't my first time but I did it more during the lockdown	I didn't do this	I didn't do this	No, it hasn’t changed		It allowed me more time to spend with them, which was good	My relationships with my friends became weaker	Yes, a lot	Yes
No	16-25	Female	Uganda Christian University	Undergraduate	No	No	With family or friends	Christian	Yes, I think it is real	I think everyone is at risk of catching the virus	Yes, I think it's a threat to health	Yes, I think it’s a threat to me and others	Yes	I was no longer able to do this	I was still able to do this but not like before	I was no longer able to do this	I was no longer able to do this	I was no longer able to do this	I was no longer able to do this	I was no longer able to do this	I was no longer able to do this	I was still able to do this but not like before	I was no longer able to do this	I was no longer able to do this	Eating, Sleeping, Watching movies, Talking on the phone (e.g. calling friends and family)	It gave me more time to spend with the people I love, It gave me more time to engage in other activities, It gave me more time to look after myself and my family, I enjoyed the free time, I wasn’t able to see my family and/or friends, It was stressful to not know when school resumes or when things will return to normal	Yes, I think it’s very important to have a face mask on	Yes	No	It’s expensive to have internet access for online classes, Online classes were disorganised	I didn't do this	Yes, it wasn't my first time but I did it more during the lockdown	I didn't do this	I didn't do this	I didn't do this	Yes, and it was my first time doing this	Yes, it wasn't my first time but I did it more during the lockdown	I didn't do this	I didn't do this	I didn't do this	Yes, it wasn't my first time but I did it more during the lockdown	I didn't do this	I didn't do this	No, it hasn’t changed	Yes	It allowed me more time to spend with them, which was good	My relationships with my friends became weaker	Yes, a lot	Yes
No	16-25	Female	Habib medical school	Undergraduate	No	No	With family or friends	Christian	Yes, I think it is real but it was deliberately created or released by people	I’m not at risk of catching the virus because I believe I have a strong immune system	Yes, I think it's a threat to health	I don't think it's a threat to me but I think it's a threat to others	Not really	I was no longer able to do this	I was still able to do this but not like before	I was no longer able to do this	I was no longer able to do this	I was no longer able to do this	I was no longer able to do this	I was no longer able to do this	I was no longer able to do this	I was no longer able to do this	I was no longer able to do this	I was no longer able to do this	Eating, Sleeping, Watching movies, Exercising	I was bored	Yes, because the Government made it mandatory and I didn’t want to get in trouble for breaking the law	No because it wasn’t possible to do this especially in crowded areas	No	My connection is usually poor so I don’t really learn anything, I feel like it’s a waste of time	I didn't do this	I didn't do this	I didn't do this	I didn't do this	I didn't do this	I didn't do this	I didn't do this	I didn't do this	I didn't do this	I didn't do this	I didn't do this	I didn't do this	I didn't do this	No, but I’m worried I may not be able to have my job again after the lockdown	Yes	It didn’t change my relationship with them	I made new friends	Yes, a lot	Yes
No	16-25	Female	ISLAMIC UNIVERSITY IN UGANDA	Undergraduate	No	No	Alone	Muslim	Yes, I think it is real but it was deliberately created or released by people	I don't think I'm at risk of catching the virus because I follow all preventive measures	Yes, I think it's a threat to health	Yes, I think it’s a threat to me and others	Yes	I was no longer able to do this	I was no longer able to do this	I never used to do this	I never used to do this	I never used to do this	I was still able to do this but not like before	I was no longer able to do this	I was no longer able to do this	I never used to do this	I never used to do this	I was still able to do this but not like before	Eating, Sleeping, Watching movies, Exercising, Talking with people around me, Talking on the phone (e.g. calling friends and family), Being on social media (WhatsApp, Twitter, Facebook, Reddit), Studying (including school assignments and individual research)	It gave me more time to sleep, It gave me more time to study and catch up on course material I had difficulty with, It gave me more time to look after myself and my family, I was bored, I wasn’t able to see my family and/or friends, It was stressful to not know when school resumes or when things will return to normal	Yes, I think it’s very important to have a face mask on	Yes	No	It’s expensive to have internet access for online classes, I had to borrow a computer from family/friends, Online classes were disorganised, My connection is usually poor so I don’t really learn anything, I feel like it’s a waste of time	Yes, and it was my first time doing this	Yes, and it was my first time doing this	I didn't do this	I didn't do this	I didn't do this	I didn't do this	I didn't do this	I didn't do this	I didn't do this	I didn't do this	I didn't do this	I didn't do this	I didn't do this	No, it hasn’t changed	No	I missed them because I was no longer able to see them as often as before	I made new friends	Hardly	Yes
No	16-25	Female	Kabale university	Undergraduate	No	No	With family or friends	Christian	Yes, I think it is real	I think everyone is at risk of catching the virus	Yes, I think it's a threat to health	Yes, I think it’s a threat to me and others	Yes	I was no longer able to do this	I was still able to do this as normal	I was still able to do this as normal	I was still able to do this as normal	I was still able to do this as normal	I was still able to do this as normal	I was no longer able to do this	I was still able to do this as normal	I was still able to do this as normal	I was no longer able to do this	I was still able to do this as normal	Studying (including school assignments and individual research)	It gave me more time to study and catch up on course material I had difficulty with, I have not had any free time during the lockdown	Yes, I think it’s very important to have a face mask on	Yes	No	I enjoyed it	Yes, it wasn't my first time but I did it more during the lockdown	Yes, it wasn't my first time but I did it more during the lockdown	Yes, it wasn't my first time but I did it more during the lockdown	Yes, it wasn't my first time but I did it more during the lockdown	Yes, it wasn't my first time but I did it more during the lockdown	Yes, it wasn't my first time but I did it more during the lockdown	Yes, it wasn't my first time but I did it more during the lockdown	Yes, it wasn't my first time but I did it more during the lockdown	I didn't do this	I didn't do this	I didn't do this	I didn't do this	I didn't do this	No, it hasn’t changed	No	It allowed me more time to spend with them, which was good	My relationships with my friends became stronger	Never	No
No	16-25	Female	Polytech	Undergraduate	No	No	Alone	Christian	Yes, I think it is real	I think everyone is at risk of catching the virus	No, I don't think it's a threat to health	I don't think it's a threat to me but I think it's a threat to others	Yes	I was no longer able to do this	I was no longer able to do this	I was no longer able to do this	I was no longer able to do this	I was no longer able to do this	I was no longer able to do this	I was no longer able to do this	I was no longer able to do this	I was no longer able to do this	I was no longer able to do this	I was no longer able to do this	Eating, Sleeping, Watching movies, Exercising, Talking on the phone (e.g. calling friends and family), Being on social media (WhatsApp, Twitter, Facebook, Reddit)	I was bored, I wasn’t able to see my family and/or friends, I didn’t know what to do with all the free time, It was stressful to not know when school resumes or when things will return to normal	I did not go out during the lockdown	Yes	No	Online classes were disorganised, My connection is usually poor so I don’t really learn anything	Yes, and it was my first time doing this	Yes, and it was my first time doing this	I didn't do this	I didn't do this	Yes, it wasn't my first time but I did it more during the lockdown	I didn't do this	Yes, it wasn't my first time but I did it more during the lockdown	I didn't do this	I didn't do this	I didn't do this	I didn't do this	I didn't do this	I didn't do this	No, it hasn’t changed	Yes	It didn’t change my relationship with them	There was no change in my relationships with my friends	Yes, sometimes	No
No	31-35	Male	Makerere university	Undergraduate	No	Yes	Alone	Christian	Yes, I think it is real but it was deliberately created or released by people	I think everyone is at risk of catching the virus	Yes, I think it's a threat to health	Yes, I think it’s a threat to me and others	Yes	I was no longer able to do this	I was still able to do this but not like before	I was no longer able to do this	I was still able to do this but not like before	I was still able to do this but not like before	I was still able to do this as normal	I was no longer able to do this	I was still able to do this but not like before	I was still able to do this but not like before	I was no longer able to do this	I was no longer able to do this	Eating, Sleeping, Watching movies, Talking with people around me, Talking on the phone (e.g. calling friends and family), Being on social media (WhatsApp, Twitter, Facebook, Reddit), Studying (including school assignments and individual research)	It gave me more time to sleep, It gave me more time to study and catch up on course material I had difficulty with, I was bored, I wasn’t able to see my family and/or friends, I didn’t know what to do with all the free time	Yes, I think it’s very important to have a face mask on	Yes	No	It’s expensive to have internet access for online classes	Yes, and it was my first time doing this	Yes, and it was my first time doing this	I didn't do this	I didn't do this	I didn't do this	I didn't do this	Yes, and it was my first time doing this	Yes, and it was my first time doing this	I didn't do this	I didn't do this	Yes, it wasn't my first time but I did it more during the lockdown	I didn't do this	Yes, and it was my first time doing this	No, it hasn’t changed	Yes	It didn’t change my relationship with them	My relationships with my friends became weaker	Yes, a lot	No
No	16-25	Female	Kampala international university	Undergraduate	No	No	Alone	Muslim	Yes, I think it is real	I think everyone is at risk of catching the virus	Yes, I think it's a threat to health	Yes, I think it’s a threat to me and others	Yes	I was no longer able to do this	I was no longer able to do this	I was no longer able to do this	I was still able to do this but not like before	I was no longer able to do this	I was still able to do this but not like before	I was still able to do this but not like before	I was still able to do this but not like before	I was still able to do this but not like before	I was no longer able to do this	I was still able to do this but not like before	Eating, Sleeping, Watching movies, Exercising, Being on social media (WhatsApp, Twitter, Facebook, Reddit), Studying (including school assignments and individual research)	It gave me more time to spend with the people I love, It gave me more time to sleep, It gave me more time to study and catch up on course material I had difficulty with, It gave me more time to look after myself and my family, I was bored, It was stressful to not know when school resumes or when things will return to normal	Yes, I think it’s very important to have a face mask on	Yes	No		I didn't do this	Yes, it wasn't my first time but I did it more during the lockdown	I didn't do this	I didn't do this	I didn't do this	Yes, and it was my first time doing this	Yes, it wasn't my first time but I did it more during the lockdown	I didn't do this	I didn't do this	I didn't do this	I didn't do this	I didn't do this	I didn't do this	No, it hasn’t changed	Yes	It allowed me more time to spend with them, which was good	My relationships with my friends became weaker	Yes, sometimes	No
No	16-25	Female	Iuiu	Undergraduate	No	No	With family or friends	Muslim	Yes, I think it is real	I think everyone is at risk of catching the virus	Yes, I think it's a threat to health	Yes, I think it’s a threat to me and others	Yes	I was no longer able to do this	I was no longer able to do this	I was no longer able to do this	I was still able to do this but not like before	I was no longer able to do this	I was still able to do this but not like before	I was no longer able to do this	I was still able to do this but not like before	I was still able to do this but not like before	I was no longer able to do this	I was no longer able to do this	Eating, Sleeping, Watching movies, Talking with people around me, Talking on the phone (e.g. calling friends and family), Being on social media (WhatsApp, Twitter, Facebook, Reddit), Studying (including school assignments and individual research)	It gave me more time to spend with the people I love, I was bored, I wasn’t able to see my family and/or friends, It was stressful to not know when school resumes or when things will return to normal	Yes, I think it’s very important to have a face mask on	Yes	No		I didn't do this	Yes, it wasn't my first time but I did it more during the lockdown	I didn't do this	I didn't do this	Yes, it wasn't my first time but I did it more during the lockdown	Yes, and it was my first time doing this	Yes, it wasn't my first time but I did it more during the lockdown	I didn't do this	I didn't do this	I didn't do this	I didn't do this	I didn't do this	I didn't do this	No, but I’m worried I may not be able to have my job again after the lockdown	Yes	It didn’t change my relationship with them	There was no change in my relationships with my friends	Yes, a lot	No
No	31-35	Male	Please live this out thank you	Undergraduate	Yes	Yes	With family or friends	Christian	Yes, I think it is real but it was deliberately created or released by people	I think everyone is at risk of catching the virus	Yes, I think it's a threat to health	Yes, I think it’s a threat to me and others	Yes	I was still able to do this but not like before	I was no longer able to do this	I was still able to do this but not like before	I was no longer able to do this	I was no longer able to do this	I was still able to do this but not like before	I was no longer able to do this	I was no longer able to do this	I was no longer able to do this	I was no longer able to do this	I was no longer able to do this	Eating, Watching movies, Exercising, Talking on the phone (e.g. calling friends and family), Being on social media (WhatsApp, Twitter, Facebook, Reddit), Studying (including school assignments and individual research)	It gave me more time to spend with the people I love, It gave me more time to study and catch up on course material I had difficulty with, I was bored, I have not had any free time during the lockdown, It was stressful to not know when school resumes or when things will return to normal	Yes, I think it’s very important to have a face mask on	Yes	Yes	It’s expensive to have internet access for online classes, I had to borrow a computer from family/friends	Yes, it wasn't my first time but I did it more during the lockdown	Yes, and it was my first time doing this	I didn't do this	I didn't do this	Yes, and it was my first time doing this	Yes, it wasn't my first time but I did it more during the lockdown	I didn't do this	Yes, it wasn't my first time but I did it more during the lockdown	I didn't do this	I didn't do this	I didn't do this	I didn't do this	I didn't do this	No, it hasn’t changed	Yes	It allowed me more time to spend with them, which was good	My relationships with my friends became weaker	Hardly	No
No	31-35	Male	Please live this out thank you	Undergraduate	Yes	Yes	With family or friends	Christian	Yes, I think it is real but it was deliberately created or released by people	I think everyone is at risk of catching the virus	Yes, I think it's a threat to health	Yes, I think it’s a threat to me and others	Yes	I was still able to do this but not like before	I was no longer able to do this	I was still able to do this but not like before	I was no longer able to do this	I was no longer able to do this	I was still able to do this but not like before	I was no longer able to do this	I was no longer able to do this	I was no longer able to do this	I was no longer able to do this	I was no longer able to do this	Eating, Watching movies, Exercising, Talking on the phone (e.g. calling friends and family), Being on social media (WhatsApp, Twitter, Facebook, Reddit), Studying (including school assignments and individual research)	It gave me more time to spend with the people I love, It gave me more time to study and catch up on course material I had difficulty with, I was bored, I have not had any free time during the lockdown, It was stressful to not know when school resumes or when things will return to normal	Yes, I think it’s very important to have a face mask on	Yes	Yes	It’s expensive to have internet access for online classes, I had to borrow a computer from family/friends	Yes, it wasn't my first time but I did it more during the lockdown	Yes, and it was my first time doing this	I didn't do this	I didn't do this	Yes, and it was my first time doing this	Yes, it wasn't my first time but I did it more during the lockdown	I didn't do this	Yes, it wasn't my first time but I did it more during the lockdown	I didn't do this	I didn't do this	I didn't do this	I didn't do this	I didn't do this	No, it hasn’t changed	Yes	It allowed me more time to spend with them, which was good	My relationships with my friends became weaker	Hardly	No
No	31-35	Male	Please live this out thank you	Undergraduate	Yes	Yes	With family or friends	Christian	Yes, I think it is real but it was deliberately created or released by people	I think everyone is at risk of catching the virus	Yes, I think it's a threat to health	Yes, I think it’s a threat to me and others	Yes	I was still able to do this but not like before	I was no longer able to do this	I was still able to do this but not like before	I was no longer able to do this	I was no longer able to do this	I was still able to do this but not like before	I was no longer able to do this	I was no longer able to do this	I was no longer able to do this	I was no longer able to do this	I was no longer able to do this	Eating, Watching movies, Exercising, Talking on the phone (e.g. calling friends and family), Being on social media (WhatsApp, Twitter, Facebook, Reddit), Studying (including school assignments and individual research)	It gave me more time to spend with the people I love, It gave me more time to study and catch up on course material I had difficulty with, I was bored, I have not had any free time during the lockdown, It was stressful to not know when school resumes or when things will return to normal	Yes, I think it’s very important to have a face mask on	Yes	Yes	It’s expensive to have internet access for online classes, I had to borrow a computer from family/friends	Yes, it wasn't my first time but I did it more during the lockdown	Yes, and it was my first time doing this	I didn't do this	I didn't do this	Yes, and it was my first time doing this	Yes, it wasn't my first time but I did it more during the lockdown	I didn't do this	Yes, it wasn't my first time but I did it more during the lockdown	I didn't do this	I didn't do this	I didn't do this	I didn't do this	I didn't do this	No, it hasn’t changed	Yes	It allowed me more time to spend with them, which was good	My relationships with my friends became weaker	Hardly	No
No	16-25	Female	Uganda Christian University	Undergraduate	No	No	With family or friends	Christian	Yes, I think it is real	I think everyone is at risk of catching the virus	Yes, I think it's a threat to health	Yes, I think it’s a threat to me and others	Yes	I was no longer able to do this	I was still able to do this but not like before	I was no longer able to do this	I was no longer able to do this	I was no longer able to do this	I was no longer able to do this	I was no longer able to do this	I was no longer able to do this	I was still able to do this but not like before	I was no longer able to do this	I was no longer able to do this	Eating, Sleeping, Watching movies, Talking on the phone (e.g. calling friends and family)	It gave me more time to spend with the people I love, It gave me more time to engage in other activities, It gave me more time to look after myself and my family, I enjoyed the free time, I wasn’t able to see my family and/or friends, It was stressful to not know when school resumes or when things will return to normal	Yes, I think it’s very important to have a face mask on	Yes	No	It’s expensive to have internet access for online classes, Online classes were disorganised	I didn't do this	Yes, it wasn't my first time but I did it more during the lockdown	I didn't do this	I didn't do this	I didn't do this	Yes, and it was my first time doing this	Yes, it wasn't my first time but I did it more during the lockdown	I didn't do this	I didn't do this	I didn't do this	Yes, it wasn't my first time but I did it more during the lockdown	I didn't do this	I didn't do this	No, it hasn’t changed	Yes	It allowed me more time to spend with them, which was good	My relationships with my friends became weaker	Yes, a lot	Yes
No	16-25	Female	Kyambogo University	Undergraduate	No	No	With family or friends	Christian	Yes, I think it is real but it was deliberately created or released by people	I think everyone is at risk of catching the virus	Yes, I think it's a threat to health	Yes, I think it’s a threat to me and others	Yes	I was no longer able to do this	I never used to do this	I never used to do this	I was no longer able to do this	I was no longer able to do this	I was still able to do this but not like before	I was no longer able to do this	I was no longer able to do this	I never used to do this	I was no longer able to do this	I was still able to do this but not like before	Sleeping, Exercising, Talking on the phone (e.g. calling friends and family), Being on social media (WhatsApp, Twitter, Facebook, Reddit)	I was bored, I wasn’t able to see my family and/or friends, It was stressful to not know when school resumes or when things will return to normal	Yes, I think it’s very important to have a face mask on	No because it wasn’t possible to do this especially in crowded areas	No		I didn't do this	Yes, it wasn't my first time but I did it more during the lockdown	I didn't do this	I didn't do this	I didn't do this	I didn't do this	I didn't do this	Yes, it wasn't my first time but I did it more during the lockdown	I didn't do this	I didn't do this	I didn't do this	I didn't do this	I didn't do this	No, it hasn’t changed		I missed them because I was no longer able to see them as often as before	My relationships with my friends became weaker	Yes, a lot	Yes
No	16-25	Female	Iuiu Kampala campus	Undergraduate	No	No	With family or friends	Muslim	Yes, I think it is real but it was deliberately created or released by people	I think everyone is at risk of catching the virus	Yes, I think it's a threat to health	Yes, I think it’s a threat to me and others	Yes	I was no longer able to do this	I was no longer able to do this	I was still able to do this but not like before	I was no longer able to do this	I was no longer able to do this	I was still able to do this but not like before	I was no longer able to do this	I was no longer able to do this	I was still able to do this but not like before	I was no longer able to do this	I was still able to do this but not like before	Eating, Sleeping, Watching movies, Studying (including school assignments and individual research)	It gave me more time to spend with the people I love, It gave me more time to engage in other activities, It gave me more time to sleep, It gave me more time to study and catch up on course material I had difficulty with, It gave me more time to look after myself and my family, I enjoyed the free time, I didn’t know what to do with all the free time, It was stressful to not know when school resum…	Yes, I think it’s very important to have a face mask on	Yes	No	It’s expensive to have internet access for online classes	Yes, it wasn't my first time but I did it more during the lockdown	Yes, and it was my first time doing this	Yes, it wasn't my first time but I did it more during the lockdown	Yes, it wasn't my first time but I did it more during the lockdown	I didn't do this	Yes, it wasn't my first time but I did it more during the lockdown	I didn't do this	I didn't do this	Yes, it wasn't my first time but I did it more during the lockdown	I didn't do this	I didn't do this	I didn't do this	I didn't do this	No, it hasn’t changed	No	It allowed me more time to spend with them, which was good	My relationships with my friends became weaker	Yes, a lot	Yes
No	26-30	Female	Makerere University	Undergraduate	Yes	Yes	With family or friends	Christian	Yes, I think it is real but it was deliberately created or released by people	I think everyone is at risk of catching the virus	Yes, I think it's a threat to health	Yes, I think it’s a threat to me and others	Yes	I was still able to do this but not like before	I was still able to do this but not like before	I was still able to do this as normal	I was still able to do this as normal	I was still able to do this but not like before	I was still able to do this as normal	I was still able to do this but not like before	I was still able to do this but not like before	I was still able to do this as normal	I was still able to do this but not like before	I was still able to do this as normal	Sleeping, Exercising, Talking with people around me, Talking on the phone (e.g. calling friends and family), Being on social media (WhatsApp, Twitter, Facebook, Reddit)	It gave me more time to engage in other activities, I was bored, I wasn’t able to see my family and/or friends, It was stressful to not know when school resumes or when things will return to normal	Yes, I think it’s very important to have a face mask on	Yes	No	It’s expensive to have internet access for online classes, I had to borrow a computer from family/friends, My connection is usually poor so I don’t really learn anything	Yes, and it was my first time doing this	Yes, and it was my first time doing this	Yes, and it was my first time doing this	Yes, and it was my first time doing this	Yes, and it was my first time doing this	Yes, and it was my first time doing this	Yes, and it was my first time doing this	Yes, and it was my first time doing this	Yes, and it was my first time doing this	Yes, and it was my first time doing this	Yes, and it was my first time doing this	Yes, and it was my first time doing this	Yes, and it was my first time doing this	Yes I lost my job	Yes	I missed them because I was no longer able to see them as often as before	My relationships with my friends became weaker	Yes, a lot	Yes
No	26-30	Female	Kampala International University	Undergraduate	No	Yes	Alone	Christian	Yes, I think it is real	I don't think I'm at risk of catching the virus because I follow all preventive measures	Yes, I think it's a threat to health	Yes, I think it’s a threat to me and others	Yes	I was no longer able to do this	I never used to do this	I was no longer able to do this	I was no longer able to do this	I was no longer able to do this	I was still able to do this but not like before	I was no longer able to do this	I was no longer able to do this	I was no longer able to do this	I was no longer able to do this	I was no longer able to do this	Talking on the phone (e.g. calling friends and family)	I was bored, I wasn’t able to see my family and/or friends, I didn’t know what to do with all the free time, It was stressful to not know when school resumes or when things will return to normal	Yes, I think it’s very important to have a face mask on	Yes	No		Yes, and it was my first time doing this	Yes, and it was my first time doing this	I didn't do this	I didn't do this	I didn't do this	I didn't do this	Yes, and it was my first time doing this	I didn't do this	I didn't do this	I didn't do this	I didn't do this	I didn't do this	I didn't do this	No, it hasn’t changed		I missed them because I was no longer able to see them as often as before	There was no change in my relationships with my friends	Yes, a lot	No
No	26-30	Female	IUIU Kampala campus	Undergraduate	Yes	Yes	With family or friends	Muslim	Yes, I think it is real	I think everyone is at risk of catching the virus	Yes, I think it's a threat to health	Yes, I think it’s a threat to me and others	Yes	I was no longer able to do this	I was no longer able to do this	I was no longer able to do this	I was no longer able to do this	I was no longer able to do this	I was still able to do this but not like before	I was no longer able to do this	I was no longer able to do this	I was still able to do this but not like before	I was no longer able to do this	I was still able to do this but not like before	Eating, Sleeping, Watching movies, Exercising, Being on social media (WhatsApp, Twitter, Facebook, Reddit), Studying (including school assignments and individual research)	It gave me more time to spend with the people I love, It gave me more time to look after myself and my family, I enjoyed the free time, It was stressful to not know when school resumes or when things will return to normal	Yes, I think it’s very important to have a face mask on	Yes	No	It’s expensive to have internet access for online classes	Yes, and it was my first time doing this	Yes, it wasn't my first time but I did it more during the lockdown	I didn't do this	I didn't do this	I didn't do this	Yes, and it was my first time doing this	I didn't do this	I didn't do this	I didn't do this	I didn't do this	I didn't do this	I didn't do this	I didn't do this	No, it hasn’t changed	Yes	It allowed me more time to spend with them, which was good	There was no change in my relationships with my friends	Never	No
No	16-25	Female	Mayanja medical training institute	Postgraduate clinical medicine and community health	No	No	With family or friends	Christian	Yes, I think it is real	I think everyone is at risk of catching the virus	Yes, I think it's a threat to health	Yes, I think it’s a threat to me and others	Yes	I was no longer able to do this	I was still able to do this but not like before	I was still able to do this but not like before	I was still able to do this but not like before	I was still able to do this but not like before	I was still able to do this but not like before	I was no longer able to do this	I was still able to do this but not like before	I was still able to do this as normal	I was no longer able to do this	I was no longer able to do this	Eating, Sleeping, Watching movies, Talking with people around me, Talking on the phone (e.g. calling friends and family), Being on social media (WhatsApp, Twitter, Facebook, Reddit)	It gave me more time to engage in other activities, I was bored, I didn’t know what to do with all the free time, It was stressful to not know when school resumes or when things will return to normal	Yes, I think it’s very important to have a face mask on	Yes	No	It’s expensive to have internet access for online classes, I had to borrow a computer from family/friends, My connection is usually poor so I don’t really learn anything	Yes, it wasn't my first time but I did it more during the lockdown	Yes, it wasn't my first time but I did it more during the lockdown	I didn't do this	I didn't do this	Yes, and it was my first time doing this	I didn't do this	I didn't do this	I didn't do this	I didn't do this	I didn't do this	I didn't do this	I didn't do this	I didn't do this	Yes I lost my job	Yes	I missed them because I was no longer able to see them as often as before	My relationships with my friends became weaker	Yes, a lot	Yes
No	16-25	Male	Kampala International Universty	Undergraduate	No	No	With family or friends	Christian	Yes, I think it is real	I think everyone is at risk of catching the virus	Yes, I think it's a threat to health	Yes, I think it’s a threat to me and others	Not really	I was no longer able to do this	I never used to do this	I never used to do this	I was still able to do this but not like before	I was still able to do this as normal	I was still able to do this as normal	I was no longer able to do this	I was still able to do this but not like before	I never used to do this	I was no longer able to do this	I was still able to do this as normal	Eating, Sleeping, Watching movies, Exercising, Talking with people around me, Being on social media (WhatsApp, Twitter, Facebook, Reddit)	It gave me more time to spend with the people I love, It gave me more time to engage in other activities, It gave me more time to sleep, I enjoyed the free time, I was bored, I didn’t know what to do with all the free time, It was stressful to not know when school resumes or when things will return to normal	Yes, I think it’s very important to have a face mask on	Yes	No	It’s expensive to have internet access for online classes	I didn't do this	Yes, and it was my first time doing this	I didn't do this	I didn't do this	I didn't do this	I didn't do this	Yes, it wasn't my first time but I did it more during the lockdown	I didn't do this	I didn't do this	Yes, and it was my first time doing this	Yes, it wasn't my first time but I did it more during the lockdown	I didn't do this	I didn't do this	No, it hasn’t changed		It allowed me more time to spend with them, which was good	My relationships with my friends became weaker	Yes, a lot	Yes
No	26-30	Male	Makerere University	Postgraduate	No	No	Alone	Christian	Yes, I think it is real	I think everyone is at risk of catching the virus	Yes, I think it's a threat to health	Yes, I think it’s a threat to me and others	Yes	I was no longer able to do this	I was no longer able to do this	I was no longer able to do this	I was no longer able to do this	I was no longer able to do this	I was still able to do this but not like before	I was no longer able to do this	I was no longer able to do this	I was no longer able to do this	I was no longer able to do this	I was no longer able to do this	Watching movies, Exercising, Talking with people around me, Talking on the phone (e.g. calling friends and family), Being on social media (WhatsApp, Twitter, Facebook, Reddit), Studying (including school assignments and individual research)	It gave me more time to engage in other activities, It gave me more time to sleep, It gave me more time to study and catch up on course material I had difficulty with, It gave me more time to look after myself and my family, I enjoyed the free time	Yes, I think it’s very important to have a face mask on	Yes	Yes	I enjoyed it	Yes, it wasn't my first time but I did it more during the lockdown	Yes, it wasn't my first time but I did it more during the lockdown	I didn't do this	Yes, it wasn't my first time but I did it more during the lockdown	Yes, it wasn't my first time but I did it more during the lockdown	I didn't do this	Yes, it wasn't my first time but I did it more during the lockdown	Yes, it wasn't my first time but I did it more during the lockdown	Yes, it wasn't my first time but I did it more during the lockdown	I didn't do this	I didn't do this	I didn't do this	I didn't do this	No, it hasn’t changed	Yes	I missed them because I was no longer able to see them as often as before	My relationships with my friends became stronger	Yes, a lot	No
No	16-25	Male	makerere university	Undergraduate	No	No	With family or friends	Christian	Yes, I think it is real	I think everyone is at risk of catching the virus	Yes, I think it's a threat to health	Yes, I think it’s a threat to me and others	Yes	I was no longer able to do this	I was no longer able to do this	I was no longer able to do this	I was no longer able to do this	I was no longer able to do this	I was still able to do this but not like before	I was no longer able to do this	I was no longer able to do this	I never used to do this	I was still able to do this but not like before	I was still able to do this but not like before	Eating, Sleeping, Watching movies, Talking on the phone (e.g. calling friends and family), Being on social media (WhatsApp, Twitter, Facebook, Reddit)	It gave me more time to spend with the people I love, It gave me more time to sleep, I was bored, I wasn’t able to see my family and/or friends, I didn’t know what to do with all the free time, It was stressful to not know when school resumes or when things will return to normal	Yes, I think it’s very important to have a face mask on	Yes	No	It’s expensive to have internet access for online classes, I had to borrow a computer from family/friends, My connection is usually poor so I don’t really learn anything	I didn't do this	I didn't do this	I didn't do this	I didn't do this	I didn't do this	I didn't do this	Yes, it wasn't my first time but I did it more during the lockdown	I didn't do this	I didn't do this	I didn't do this	I didn't do this	I didn't do this	I didn't do this	No, it hasn’t changed	Yes	It became stressful because we were spending too much time together	My relationships with my friends became weaker	Yes, a lot	No
No	Over 35	Male	Makerere University	Postgraduate	Yes	Yes	With family or friends	Christian	Yes, I think it is real	I think everyone is at risk of catching the virus	Yes, I think it's a threat to health	Yes, I think it’s a threat to me and others	Yes	I was no longer able to do this	I was still able to do this but not like before	I was no longer able to do this	I was still able to do this but not like before	I was no longer able to do this	I was still able to do this but not like before	I was no longer able to do this	I was no longer able to do this	I was still able to do this but not like before	I was still able to do this but not like before	I was still able to do this but not like before	Eating, Sleeping, Talking with people around me, Talking on the phone (e.g. calling friends and family), Being on social media (WhatsApp, Twitter, Facebook, Reddit), Working ( relief food distribution)	It gave me more time to spend with the people I love, It gave me more time to sleep, I wasn’t able to see my family and/or friends, I have not had any free time during the lockdown, It was stressful to not know when school resumes or when things will return to normal	Yes, I think it’s very important to have a face mask on	Yes	No	It’s expensive to have internet access for online classes	I didn't do this	I didn't do this	I didn't do this	I didn't do this	I didn't do this	Yes, and it was my first time doing this	I didn't do this	I didn't do this	I didn't do this	I didn't do this	Yes, and it was my first time doing this	I didn't do this	I didn't do this	No, it hasn’t changed	No	It allowed me more time to spend with them, which was good	I made new friends	Yes, sometimes	Yes
No	Over 35	Female	Makerere University	Postgraduate	Yes	Yes	With family or friends	Christian	I am uncertain about whether it's real or not	I think everyone is at risk of catching the virus	Yes, I think it's a threat to health	Yes, I think it’s a threat to me and others	Yes	I was no longer able to do this	I was no longer able to do this	I was no longer able to do this	I was no longer able to do this	I was no longer able to do this	I was still able to do this but not like before	I was no longer able to do this	I was still able to do this but not like before	I was still able to do this but not like before	I was no longer able to do this	I was no longer able to do this	Eating, Exercising, Talking with people around me, Talking on the phone (e.g. calling friends and family), Being on social media (WhatsApp, Twitter, Facebook, Reddit)	It gave me more time to spend with the people I love, It gave me more time to engage in other activities, It gave me more time to look after myself and my family, I enjoyed the free time	Yes, I think it’s very important to have a face mask on	Yes	Yes	It’s expensive to have internet access for online classes, My connection is usually poor so I don’t really learn anything	I didn't do this	Yes, and it was my first time doing this	I didn't do this	I didn't do this	Yes, it wasn't my first time but I did it more during the lockdown	Yes, and it was my first time doing this	Yes, and it was my first time doing this	I didn't do this	I didn't do this	I didn't do this	I didn't do this	I didn't do this	I didn't do this	No, it hasn’t changed	Yes	It allowed me more time to spend with them, which was good	My relationships with my friends became stronger	Yes, sometimes	Yes
No	16-25	Female	Gulu University	Undergraduate	Yes	Yes	Alone	Christian	Yes, I think it is real but it was deliberately created or released by people	I think everyone is at risk of catching the virus	Yes, I think it's a threat to health	Yes, I think it’s a threat to me and others	Yes	I was no longer able to do this	I never used to do this	I was still able to do this but not like before	I never used to do this	I never used to do this	I was still able to do this but not like before	I was no longer able to do this	I was no longer able to do this	I never used to do this	I never used to do this	I was still able to do this but not like before	Watching movies, Being on social media (WhatsApp, Twitter, Facebook, Reddit), Studying (including school assignments and individual research), Doing Urban Farming at my Balcony, Took online courses in relation to my field, attending Online webinars,Online volunteering,	It gave me more time to engage in other activities, It gave me more time to study and catch up on course material I had difficulty with, I was bored, It was stressful to not know when school resumes or when things will return to normal	Yes, I think it’s very important to have a face mask on	Yes	No	I enjoyed it, It’s expensive to have internet access for online classes	Yes, and it was my first time doing this	Yes, it wasn't my first time but I did it more during the lockdown	I didn't do this	Yes, and it was my first time doing this	Yes, it wasn't my first time but I did it more during the lockdown	Yes, and it was my first time doing this	Yes, and it was my first time doing this	I didn't do this	I didn't do this	I didn't do this	I didn't do this	I didn't do this	I didn't do this	Yes I got a new job	Yes	I missed them because I was no longer able to see them as often as before	My relationships with my friends became weaker	Yes, a lot	No
No	Over 35	Female	MAKERERE UNIVERSITY	Postgraduate	Yes	Yes	With family or friends	Christian	Yes, I think it is real	I think everyone is at risk of catching the virus	No, I don't think it's a threat to health	No, I don’t think it’s a threat to anyone	Yes	I was still able to do this but not like before	I was still able to do this but not like before	I never used to do this	I was no longer able to do this	I was no longer able to do this	I was still able to do this as normal	I was no longer able to do this	I was no longer able to do this	I was still able to do this but not like before	I was still able to do this but not like before	I was no longer able to do this	Eating, Sleeping, Exercising, Talking with people around me, Talking on the phone (e.g. calling friends and family), Being on social media (WhatsApp, Twitter, Facebook, Reddit), Studying (including school assignments and individual research), PRAYING	It gave me more time to spend with the people I love, It gave me more time to engage in other activities, It gave me more time to sleep, It gave me more time to study and catch up on course material I had difficulty with, It gave me more time to look after myself and my family, I enjoyed the free time, I wasn’t able to see my family and/or friends, It was stressful to not know when school resumes…	Yes, because the Government made it mandatory and I didn’t want to get in trouble for breaking the law	Yes	No	It’s expensive to have internet access for online classes, My connection is usually poor so I don’t really learn anything	Yes, it wasn't my first time but I did it more during the lockdown	Yes, it wasn't my first time but I did it more during the lockdown	I didn't do this	I didn't do this	I didn't do this	I didn't do this	I didn't do this	I didn't do this	I didn't do this	I didn't do this	I didn't do this	I didn't do this	I didn't do this	No, but I’m worried I may not be able to have my job again after the lockdown	Yes	It allowed me more time to spend with them, which was good	My relationships with my friends became weaker	Yes, sometimes	Yes
No	16-25	Female	Kyambogo University	Undergraduate	No	Yes	With family or friends	Christian	I am uncertain about whether it's real or not	I think everyone is at risk of catching the virus	Yes, I think it's a threat to health	Yes, I think it’s a threat to me and others	Yes	I was no longer able to do this	I never used to do this	I was still able to do this but not like before	I was still able to do this but not like before	I was still able to do this but not like before	I was still able to do this but not like before	I was no longer able to do this	I was no longer able to do this	I was no longer able to do this	I was no longer able to do this	I was no longer able to do this	Being on social media (WhatsApp, Twitter, Facebook, Reddit)	It gave me more time to study and catch up on course material I had difficulty with, It gave me more time to look after myself and my family, It was stressful to not know when school resumes or when things will return to normal	Yes, I think it’s very important to have a face mask on	No because it wasn’t possible to do this especially in crowded areas	Yes	My connection is usually poor so I don’t really learn anything	Yes, and it was my first time doing this	Yes, it wasn't my first time but I did it more during the lockdown	I didn't do this	I didn't do this	Yes, it wasn't my first time but I did it more during the lockdown	Yes, it wasn't my first time but I did it more during the lockdown	Yes, it wasn't my first time but I did it more during the lockdown	I didn't do this	I didn't do this	I didn't do this	I didn't do this	I didn't do this	I didn't do this	No, it hasn’t changed	Yes	It allowed me more time to spend with them, which was good	There was no change in my relationships with my friends	Yes, sometimes	Yes
No	16-25	Male	Kyambogo University	Undergraduate	No	No	With family or friends	Christian	Yes, I think it is real	I don't think I'm at risk of catching the virus because I follow all preventive measures	Yes, I think it's a threat to health	Yes, I think it’s a threat to me and others	Yes	I was no longer able to do this	I never used to do this	I was no longer able to do this	I was no longer able to do this	I was no longer able to do this	I was still able to do this but not like before	I was no longer able to do this	I was no longer able to do this	I was no longer able to do this	I was no longer able to do this	I was no longer able to do this	Eating, Sleeping, Watching movies, Talking on the phone (e.g. calling friends and family), Being on social media (WhatsApp, Twitter, Facebook, Reddit), Studying (including school assignments and individual research)	It gave me more time to spend with the people I love, It gave me more time to engage in other activities, It gave me more time to sleep, It gave me more time to look after myself and my family, I enjoyed the free time, It was stressful to not know when school resumes or when things will return to normal	Yes, I think it’s very important to have a face mask on	Yes	No	My connection is usually poor so I don’t really learn anything	Yes, and it was my first time doing this	Yes, and it was my first time doing this	I didn't do this	I didn't do this	I didn't do this	Yes, and it was my first time doing this	Yes, and it was my first time doing this	Yes, and it was my first time doing this	I didn't do this	I didn't do this	I didn't do this	I didn't do this	I didn't do this	No, it hasn’t changed	No	It didn’t change my relationship with them	My relationships with my friends became stronger	Yes, sometimes	No
No	26-30	Male	Makerere University	Post graduate Postgraduate	No	No	With family or friends	Christian	Yes, I think it is real	I think everyone is at risk of catching the virus	Yes, I think it's a threat to health	Yes, I think it’s a threat to me and others	Yes	I was no longer able to do this	I was no longer able to do this	I was no longer able to do this	I was still able to do this but not like before	I was still able to do this but not like before	I was still able to do this as normal	I was no longer able to do this	I was no longer able to do this	I never used to do this	I was no longer able to do this	I was still able to do this but not like before	Eating, Sleeping, Watching movies, Talking with people around me, Talking on the phone (e.g. calling friends and family), Being on social media (WhatsApp, Twitter, Facebook, Reddit)	It gave me more time to spend with the people I love, It gave me more time to sleep, I was bored, It was stressful to not know when school resumes or when things will return to normal	Yes, because the Government made it mandatory and I didn’t want to get in trouble for breaking the law	No because it wasn’t possible to do this especially in crowded areas	No	It’s expensive to have internet access for online classes	Yes, it wasn't my first time but I did it more during the lockdown	I didn't do this	I didn't do this	I didn't do this	I didn't do this	I didn't do this	I didn't do this	I didn't do this	Yes, it wasn't my first time but I did it more during the lockdown	I didn't do this	I didn't do this	I didn't do this	I didn't do this	Yes I lost my job	Yes	It didn’t change my relationship with them	I made new friends	Yes, sometimes	No
No	16-25	Male	Makerere University	Undergraduate	No	No	With family or friends	Christian	Yes, I think it is real	I think everyone is at risk of catching the virus	Yes, I think it's a threat to health	Yes, I think it’s a threat to me and others	Yes	I was no longer able to do this	I was no longer able to do this	I was no longer able to do this	I was still able to do this but not like before	I was still able to do this but not like before	I was still able to do this but not like before	I was no longer able to do this	I was no longer able to do this	I was still able to do this but not like before	I was no longer able to do this	I was still able to do this but not like before	Eating, Sleeping, Watching movies, Exercising, Being on social media (WhatsApp, Twitter, Facebook, Reddit)	It gave me more time to spend with the people I love, I was bored	Yes, I think it’s very important to have a face mask on	Yes	No	I feel like it’s a waste of time	I didn't do this	I didn't do this	I didn't do this	I didn't do this	I didn't do this	I didn't do this	I didn't do this	I didn't do this	I didn't do this	I didn't do this	I didn't do this	I didn't do this	I didn't do this	Yes I lost my job	Yes	It didn’t change my relationship with them	I made new friends	Yes, sometimes	Yes
No	16-25	Female	Busitema University	Undergraduate	No	Yes	With family or friends	Christian	Yes, I think it is real	I think everyone is at risk of catching the virus	Yes, I think it's a threat to health	Yes, I think it’s a threat to me and others	Yes	I never used to do this	I never used to do this	I was no longer able to do this	I was no longer able to do this	I was no longer able to do this	I was still able to do this but not like before	I never used to do this	I was no longer able to do this	I was no longer able to do this	I never used to do this	I was no longer able to do this	Eating, Sleeping, Watching movies, Being on social media (WhatsApp, Twitter, Facebook, Reddit), Studying (including school assignments and individual research)	It gave me more time to spend with the people I love, It gave me more time to engage in other activities, It gave me more time to study and catch up on course material I had difficulty with, It gave me more time to look after myself and my family, I was bored, I wasn’t able to see my family and/or friends, It was stressful to not know when school resumes or when things will return to normal	Yes, I think it’s very important to have a face mask on	Yes	Yes	My connection is usually poor so I don’t really learn anything	Yes, and it was my first time doing this	Yes, it wasn't my first time but I did it more during the lockdown	I didn't do this	I didn't do this	Yes, it wasn't my first time but I did it more during the lockdown	Yes, and it was my first time doing this	Yes, it wasn't my first time but I did it more during the lockdown	I didn't do this	I didn't do this	I didn't do this	I didn't do this	I didn't do this	I didn't do this	No, but I’m worried I may not be able to have my job again after the lockdown	Yes	It allowed me more time to spend with them, which was good	My relationships with my friends became weaker	Yes, a lot	No
No	26-30	Male	Makerere	Postgraduate	Yes	Yes	With family or friends	Christian	I am uncertain about whether it's real or not	I don't think I'm at risk of catching the virus because I follow all preventive measures	Yes, I think it's a threat to health	Yes, I think it’s a threat to me and others	No	I was no longer able to do this	I was no longer able to do this	I was no longer able to do this	I was no longer able to do this	I was no longer able to do this	I was still able to do this but not like before	I was no longer able to do this	I was no longer able to do this	I was no longer able to do this	I was no longer able to do this	I was no longer able to do this	Sleeping	It gave me more time to sleep, I wasn’t able to see my family and/or friends, It was stressful to not know when school resumes or when things will return to normal	Yes, I think it’s very important to have a face mask on	No because nobody really cared about social distancing	Yes	It’s expensive to have internet access for online classes, My connection is usually poor so I don’t really learn anything	I didn't do this	I didn't do this	Yes, and it was my first time doing this	I didn't do this	I didn't do this	I didn't do this	I didn't do this	I didn't do this	I didn't do this	I didn't do this	I didn't do this	I didn't do this	I didn't do this	Yes I lost my job	Yes	It allowed me more time to spend with them, which was good	My relationships with my friends became stronger	Yes, a lot	No
No	26-30	Female	Umi	Postgraduate	Yes	No	With family or friends	Christian	Yes, I think it is real	I think everyone is at risk of catching the virus	Yes, I think it's a threat to health	Yes, I think it’s a threat to me and others	Yes	I was no longer able to do this	I was still able to do this but not like before	I never used to do this	I was still able to do this but not like before	I was still able to do this but not like before	I was still able to do this but not like before	I was still able to do this but not like before	I was still able to do this but not like before	I was still able to do this but not like before	I was still able to do this but not like before	I never used to do this	Eating, Sleeping	It gave me more time to sleep, It was stressful to not know when school resumes or when things will return to normal	Yes, I think it’s very important to have a face mask on	Yes	No	It’s expensive to have internet access for online classes	I didn't do this	I didn't do this	I didn't do this	I didn't do this	I didn't do this	I didn't do this	I didn't do this	I didn't do this	I didn't do this	I didn't do this	I didn't do this	I didn't do this	I didn't do this	No, it hasn’t changed	Yes	I missed them because I was no longer able to see them as often as before	My relationships with my friends became weaker	Yes, a lot	Yes
No	26-30	Male	UMI	Postgraduate	No	No	Alone	Christian	Yes, I think it is real but it was deliberately created or released by people	I think everyone is at risk of catching the virus	Yes, I think it's a threat to health	Yes, I think it’s a threat to me and others	Yes	I was no longer able to do this	I was no longer able to do this	I was no longer able to do this	I was still able to do this but not like before	I was still able to do this but not like before	I was still able to do this but not like before	I was no longer able to do this	I was no longer able to do this	I was still able to do this but not like before	I was no longer able to do this	I was still able to do this but not like before	Eating, Sleeping, Watching movies, Exercising, Talking with people around me, Talking on the phone (e.g. calling friends and family), Being on social media (WhatsApp, Twitter, Facebook, Reddit), Studying (including school assignments and individual research)	It gave me more time to engage in other activities, It gave me more time to sleep, It gave me more time to study and catch up on course material I had difficulty with, I enjoyed the free time, I was bored, I wasn’t able to see my family and/or friends, It was stressful to not know when school resumes or when things will return to normal	Yes, I think it’s very important to have a face mask on	Yes	No	It’s expensive to have internet access for online classes, My connection is usually poor so I don’t really learn anything, I feel like it’s a waste of time	I didn't do this	Yes, and it was my first time doing this	I didn't do this	I didn't do this	Yes, and it was my first time doing this	Yes, it wasn't my first time but I did it more during the lockdown	Yes, and it was my first time doing this	I didn't do this	Yes, and it was my first time doing this	I didn't do this	Yes, and it was my first time doing this	I didn't do this	Yes, and it was my first time doing this	No, but I’m worried I may not be able to have my job again after the lockdown	Yes	It allowed me more time to spend with them, which was good	There was no change in my relationships with my friends	Yes, a lot	No
No	26-30	Female	YMCA, Wandegeya	Undergraduate	No	No	Alone	Christian	Yes, I think it is real but it was deliberately created or released by people	I think everyone is at risk of catching the virus	Yes, I think it's a threat to health	Yes, I think it’s a threat to me and others	Yes	I was no longer able to do this	I was still able to do this but not like before	I was no longer able to do this	I was no longer able to do this	I was no longer able to do this	I was still able to do this but not like before	I was still able to do this but not like before	I was no longer able to do this	I was still able to do this but not like before	I was no longer able to do this	I was still able to do this but not like before	Eating, Sleeping, Watching movies, Being on social media (WhatsApp, Twitter, Facebook, Reddit)	I was bored, I wasn’t able to see my family and/or friends, I didn’t know what to do with all the free time	I did not go out during the lockdown	No because it wasn’t possible to do this especially in crowded areas	No	I feel like it’s a waste of time	I didn't do this	Yes, and it was my first time doing this	I didn't do this	I didn't do this	I didn't do this	Yes, and it was my first time doing this	Yes, it wasn't my first time but I did it more during the lockdown	I didn't do this	I didn't do this	I didn't do this	I didn't do this	I didn't do this	I didn't do this	No, it hasn’t changed	Yes	I missed them because I was no longer able to see them as often as before	There was no change in my relationships with my friends	Yes, sometimes	Yes
No	31-35	Male	Uganda Martyrs University- Nkozi	Undergraduate	No	Yes	Alone	Christian	Yes, I think it is real but it was deliberately created or released by people	I’m not at risk of catching the virus because I believe I have a strong immune system	Yes, I think it's a threat to health	Yes, I think it’s a threat to me and others	Not really	I was no longer able to do this	I was no longer able to do this	I was still able to do this but not like before	I was no longer able to do this	I was no longer able to do this	I was no longer able to do this	I was no longer able to do this	I was no longer able to do this	I was no longer able to do this	I was no longer able to do this	I was still able to do this as normal	Sleeping	It gave me more time to sleep	No, I don’t like the idea of wearing face masks	No, because Government guidelines on social distancing were not clear	No	I feel like it’s a waste of time	I didn't do this	Yes, it wasn't my first time but I did it more during the lockdown	I didn't do this	Yes, it wasn't my first time but I did it more during the lockdown	Yes, and it was my first time doing this	I didn't do this	Yes, and it was my first time doing this	I didn't do this	I didn't do this	I didn't do this	I didn't do this	I didn't do this	I didn't do this	Yes I lost my job	Yes	It didn’t change my relationship with them	There was no change in my relationships with my friends	Yes, a lot	No
No	31-35	Male	Uganda Martyrs University- Nkozi	Undergraduate	No	Yes	Alone	Christian	Yes, I think it is real but it was deliberately created or released by people	I’m not at risk of catching the virus because I believe I have a strong immune system	Yes, I think it's a threat to health	Yes, I think it’s a threat to me and others	Not really	I was no longer able to do this	I was no longer able to do this	I was still able to do this but not like before	I was no longer able to do this	I was no longer able to do this	I was no longer able to do this	I was no longer able to do this	I was no longer able to do this	I was no longer able to do this	I was no longer able to do this	I was still able to do this as normal	Sleeping	It gave me more time to sleep	No, I don’t like the idea of wearing face masks	No, because Government guidelines on social distancing were not clear	No	I feel like it’s a waste of time	I didn't do this	Yes, it wasn't my first time but I did it more during the lockdown	I didn't do this	Yes, it wasn't my first time but I did it more during the lockdown	Yes, and it was my first time doing this	I didn't do this	Yes, and it was my first time doing this	I didn't do this	I didn't do this	I didn't do this	I didn't do this	I didn't do this	I didn't do this	Yes I lost my job	Yes	It didn’t change my relationship with them	There was no change in my relationships with my friends	Yes, a lot	No
No	26-30	Female	YMCA comprehensive institute	Undergraduate	No	No	With family or friends	Christian	Yes, I think it is real but it was deliberately created or released by people	I think everyone is at risk of catching the virus	Yes, I think it's a threat to health	Yes, I think it’s a threat to me and others	Yes	I never used to do this	I never used to do this	I was no longer able to do this	I never used to do this	I never used to do this	I was no longer able to do this	I never used to do this	I was no longer able to do this	I never used to do this	I never used to do this	I never used to do this	Watching movies, Exercising, Being on social media (WhatsApp, Twitter, Facebook, Reddit), Studying (including school assignments and individual research)	It gave me more time to study and catch up on course material I had difficulty with, I was bored, It was stressful to not know when school resumes or when things will return to normal	Yes, I think it’s very important to have a face mask on	No because nobody really cared about social distancing	No	It’s expensive to have internet access for online classes, I had to borrow a computer from family/friends, I feel like it’s a waste of time	I didn't do this	I didn't do this	I didn't do this	Yes, it wasn't my first time but I did it more during the lockdown	Yes, and it was my first time doing this	I didn't do this	Yes, it wasn't my first time but I did it more during the lockdown	I didn't do this	I didn't do this	I didn't do this	I didn't do this	I didn't do this	I didn't do this	No, but I’m worried I may not be able to have my job again after the lockdown	Yes	It became stressful because we were spending too much time together	There was no change in my relationships with my friends	Yes, a lot	No
No	31-35	Male	Uganda Martyrs University- Nkozi	Undergraduate	No	Yes	Alone	Christian	Yes, I think it is real but it was deliberately created or released by people	I’m not at risk of catching the virus because I believe I have a strong immune system	Yes, I think it's a threat to health	Yes, I think it’s a threat to me and others	Not really	I was no longer able to do this	I was no longer able to do this	I was still able to do this but not like before	I was no longer able to do this	I was no longer able to do this	I was no longer able to do this	I was no longer able to do this	I was no longer able to do this	I was no longer able to do this	I was no longer able to do this	I was still able to do this as normal	Sleeping	It gave me more time to sleep	No, I don’t like the idea of wearing face masks	No, because Government guidelines on social distancing were not clear	No	I feel like it’s a waste of time	I didn't do this	Yes, it wasn't my first time but I did it more during the lockdown	I didn't do this	Yes, it wasn't my first time but I did it more during the lockdown	Yes, and it was my first time doing this	I didn't do this	Yes, and it was my first time doing this	I didn't do this	I didn't do this	I didn't do this	I didn't do this	I didn't do this	I didn't do this	Yes I lost my job	Yes	It didn’t change my relationship with them	There was no change in my relationships with my friends	Yes, a lot	No
No	26-30	Male	Makerere University	Postgraduate	No	No	With family or friends	Christian	Yes, I think it is real	I think everyone is at risk of catching the virus	Yes, I think it's a threat to health	Yes, I think it’s a threat to me and others	Yes	I was still able to do this but not like before	I was no longer able to do this	I was no longer able to do this	I was no longer able to do this	I was still able to do this but not like before	I was still able to do this but not like before	I was no longer able to do this	I was no longer able to do this	I was still able to do this but not like before	I was no longer able to do this	I was no longer able to do this	Sleeping, Being on social media (WhatsApp, Twitter, Facebook, Reddit), Studying (including school assignments and individual research), Agriculture	It gave me more time to study and catch up on course material I had difficulty with, It was stressful to not know when school resumes or when things will return to normal	Yes, I think it’s very important to have a face mask on	No because it wasn’t possible to do this especially in crowded areas	Yes	It’s expensive to have internet access for online classes	Yes, it wasn't my first time but I did it more during the lockdown	Yes, and it was my first time doing this	Yes, it wasn't my first time but I did it more during the lockdown	I didn't do this	Yes, and it was my first time doing this	Yes, it wasn't my first time but I did it more during the lockdown	Yes, it wasn't my first time but I did it more during the lockdown	I didn't do this	I didn't do this	I didn't do this	I didn't do this	I didn't do this	I didn't do this	Yes I lost my job	Yes	I missed them because I was no longer able to see them as often as before	I made new friends	Yes, a lot	No
No	26-30	Male	Oxford University	Postgraduate	No	No	Alone	Christian	Yes, I think it is real	I don't think I'm at risk of catching the virus because I follow all preventive measures	Yes, I think it's a threat to health	Yes, I think it’s a threat to me and others	Yes	I was no longer able to do this	I was still able to do this but not like before	I was still able to do this as normal	I was still able to do this but not like before	I was no longer able to do this	I was still able to do this as normal	I was no longer able to do this	I was no longer able to do this	I was no longer able to do this	I was no longer able to do this	I was still able to do this but not like before	Talking on the phone (e.g. calling friends and family), Being on social media (WhatsApp, Twitter, Facebook, Reddit), Carryingout work frim hime	It gave me more time to engage in other activities, It gave me more time to sleep, It gave me more time to study and catch up on course material I had difficulty with, It gave me more time to look after myself and my family, I was bored, It was stressful to not know when school resumes or when things will return to normal	Yes, I think it’s very important to have a face mask on	Yes	Yes	It’s expensive to have internet access for online classes	I didn't do this	Yes, it wasn't my first time but I did it more during the lockdown	I didn't do this	Yes, and it was my first time doing this	Yes, and it was my first time doing this	I didn't do this	Yes, it wasn't my first time but I did it more during the lockdown	I didn't do this	I didn't do this	I didn't do this	I didn't do this	I didn't do this	I didn't do this	No, it hasn’t changed	No	I missed them because I was no longer able to see them as often as before	My relationships with my friends became weaker	Yes, a lot	Yes
No	31-35	Male	Makerere university	Undergraduate	No	No	With family or friends	Christian	Yes, I think it is real	I think everyone is at risk of catching the virus	Yes, I think it's a threat to health	Yes, I think it’s a threat to me and others	Yes	I was no longer able to do this	I was no longer able to do this	I was no longer able to do this	I was no longer able to do this	I was no longer able to do this	I was still able to do this as normal	I was no longer able to do this	I was no longer able to do this	I never used to do this	I never used to do this	I was still able to do this as normal	Eating, Sleeping, Watching movies, Exercising, Talking with people around me, Talking on the phone (e.g. calling friends and family), Being on social media (WhatsApp, Twitter, Facebook, Reddit), Studying (including school assignments and individual research)	It gave me more time to spend with the people I love, It gave me more time to engage in other activities, It gave me more time to sleep, It gave me more time to study and catch up on course material I had difficulty with	Yes, I think it’s very important to have a face mask on	Yes	No	It’s expensive to have internet access for online classes	I didn't do this	I didn't do this	I didn't do this	I didn't do this	Yes, it wasn't my first time but I did it more during the lockdown	Yes, it wasn't my first time but I did it more during the lockdown	Yes, it wasn't my first time but I did it more during the lockdown	I didn't do this	I didn't do this	I didn't do this	I didn't do this	I didn't do this	I didn't do this	No, it hasn’t changed	No	I missed them because I was no longer able to see them as often as before	There was no change in my relationships with my friends	Hardly	No
No	16-25	Male	Makerere University	Postgraduate	No	No	With family or friends	Christian	Yes, I think it is real	I don't think I'm at risk of catching the virus because I follow all preventive measures	Yes, I think it's a threat to health	Yes, I think it’s a threat to me and others	Not really	I was no longer able to do this	I was still able to do this but not like before	I never used to do this	I was still able to do this but not like before	I was still able to do this but not like before	I was still able to do this but not like before	I was no longer able to do this	I was still able to do this but not like before	I was no longer able to do this	I was still able to do this but not like before	I was still able to do this as normal	Watching movies, Exercising, Talking on the phone (e.g. calling friends and family), Being on social media (WhatsApp, Twitter, Facebook, Reddit), Studying (including school assignments and individual research)	It gave me more time to engage in other activities, It gave me more time to study and catch up on course material I had difficulty with, It was stressful to not know when school resumes or when things will return to normal	Yes, I think it’s very important to have a face mask on	Yes	Yes	Online classes were disorganised	Yes, it wasn't my first time but I did it more during the lockdown	Yes, it wasn't my first time but I did it more during the lockdown	I didn't do this	I didn't do this	Yes, it wasn't my first time but I did it more during the lockdown	Yes, it wasn't my first time but I did it more during the lockdown	Yes, it wasn't my first time but I did it more during the lockdown	I didn't do this	I didn't do this	I didn't do this	I didn't do this	I didn't do this	I didn't do this	No, it hasn’t changed	No	It allowed me more time to spend with them, which was good	My relationships with my friends became stronger	Yes, sometimes	No
No	Over 35	Male	UMI	Postgraduate	Yes	Yes	With family or friends	Christian	Yes, I think it is real	I think everyone is at risk of catching the virus	Yes, I think it's a threat to health	Yes, I think it’s a threat to me and others	Yes	I was no longer able to do this	I was still able to do this but not like before	I never used to do this	I was no longer able to do this	I was still able to do this but not like before	I was still able to do this but not like before	I was no longer able to do this	I was no longer able to do this	I was still able to do this as normal	I was no longer able to do this	I was no longer able to do this	Sleeping, Exercising, Talking on the phone (e.g. calling friends and family), Being on social media (WhatsApp, Twitter, Facebook, Reddit)	It gave me more time to engage in other activities, It gave me more time to look after myself and my family, It was stressful to not know when school resumes or when things will return to normal	Yes, I think it’s very important to have a face mask on	No because it wasn’t possible to do this especially in crowded areas	No	It’s expensive to have internet access for online classes	I didn't do this	I didn't do this	I didn't do this	I didn't do this	I didn't do this	I didn't do this	I didn't do this	I didn't do this	I didn't do this	I didn't do this	I didn't do this	I didn't do this	I didn't do this	No, it hasn’t changed	Yes	It allowed me more time to spend with them, which was good	There was no change in my relationships with my friends	Yes, sometimes	Yes
No	26-30	Male	Makerere	Undergraduate	No	Yes	With family or friends	Christian	Yes, I think it is real	I think everyone is at risk of catching the virus	Yes, I think it's a threat to health	Yes, I think it’s a threat to me and others	Yes	I was no longer able to do this	I was still able to do this but not like before	I was no longer able to do this	I was no longer able to do this	I was no longer able to do this	I was still able to do this but not like before	I was still able to do this but not like before	I was no longer able to do this	I was no longer able to do this	I was no longer able to do this	I was no longer able to do this	Farm work	It gave me more time to engage in other activities	Yes, I think it’s very important to have a face mask on	Yes	No	I had to borrow a computer from family/friends	Yes, it wasn't my first time but I did it more during the lockdown	I didn't do this	I didn't do this	I didn't do this	I didn't do this	I didn't do this	I didn't do this	I didn't do this	I didn't do this	I didn't do this	I didn't do this	I didn't do this	I didn't do this	Yes I got a new job	Yes	It allowed me more time to spend with them, which was good	My relationships with my friends became stronger	Yes, a lot	No
No	26-30	Male	UMI	Postgraduate Postgraduate	Yes	Yes	With family or friends	Christian	Yes, I think it is real	I don't think I'm at risk of catching the virus because I follow all preventive measures	Yes, I think it's a threat to health	Yes, I think it’s a threat to me and others	Yes	I was no longer able to do this	I was still able to do this as normal	I was no longer able to do this	I was still able to do this as normal	I was still able to do this as normal	I was still able to do this as normal	I was no longer able to do this	I was still able to do this as normal	I was still able to do this as normal	I was no longer able to do this	I was no longer able to do this	Working	It gave me more time to spend with the people I love, It gave me more time to look after myself and my family, I enjoyed the free time, I was bored, I have not had any free time during the lockdown, It was stressful to not know when school resumes or when things will return to normal	Yes, I think it’s very important to have a face mask on	Yes	No	It’s expensive to have internet access for online classes	I didn't do this	Yes, it wasn't my first time but I did it more during the lockdown	I didn't do this	I didn't do this	I didn't do this	I didn't do this	Yes, it wasn't my first time but I did it more during the lockdown	I didn't do this	I didn't do this	I didn't do this	Yes, it wasn't my first time but I did it more during the lockdown	I didn't do this	I didn't do this	No, it hasn’t changed	Yes	It allowed me more time to spend with them, which was good	I made new friends	Yes, a lot	No
No	16-25	Female	KYAMBOGO University	Undergraduate	No	No	Alone	Christian	Yes, I think it is real	I think everyone is at risk of catching the virus	Yes, I think it's a threat to health	Yes, I think it’s a threat to me and others	Yes	I was no longer able to do this	I was still able to do this as normal	I never used to do this	I was still able to do this as normal	I was still able to do this but not like before	I was still able to do this as normal	I was no longer able to do this	I was still able to do this but not like before	I was still able to do this but not like before	I was no longer able to do this	I was no longer able to do this	Eating, Sleeping, Watching movies, Talking on the phone (e.g. calling friends and family), Being on social media (WhatsApp, Twitter, Facebook, Reddit)	It gave me more time to sleep, I enjoyed the free time, I was bored, I didn’t know what to do with all the free time, It was stressful to not know when school resumes or when things will return to normal	Yes, I think it’s very important to have a face mask on	Yes	No		I didn't do this	Yes, and it was my first time doing this	I didn't do this	Yes, and it was my first time doing this	I didn't do this	Yes, it wasn't my first time but I did it more during the lockdown	I didn't do this	I didn't do this	Yes, and it was my first time doing this	I didn't do this	I didn't do this	Yes, it wasn't my first time but I did it more during the lockdown	I didn't do this	No, it hasn’t changed	No	It didn’t change my relationship with them	My relationships with my friends became weaker	Yes, a lot	Yes
No	31-35	Male	Kampala International University	Postgraduate	No	Yes	Alone	Christian	Yes, I think it is real	I think everyone is at risk of catching the virus	Yes, I think it's a threat to health	Yes, I think it’s a threat to me and others	Yes	I was no longer able to do this	I was still able to do this but not like before	I was no longer able to do this	I was still able to do this but not like before	I was still able to do this but not like before	I was still able to do this but not like before	I never used to do this	I never used to do this	I was still able to do this but not like before	I was no longer able to do this	I never used to do this	Watching movies, Exercising, Talking with people around me, Talking on the phone (e.g. calling friends and family), Being on social media (WhatsApp, Twitter, Facebook, Reddit), Studying (including school assignments and individual research)	It gave me more time to spend with the people I love, It gave me more time to study and catch up on course material I had difficulty with, I was bored, I wasn’t able to see my family and/or friends, It was stressful to not know when school resumes or when things will return to normal	Yes, I think it’s very important to have a face mask on	Yes	Yes	I enjoyed it	Yes, and it was my first time doing this	I didn't do this	I didn't do this	I didn't do this	Yes, and it was my first time doing this	I didn't do this	I didn't do this	I didn't do this	I didn't do this	I didn't do this	I didn't do this	I didn't do this	I didn't do this	No, it hasn’t changed	No	It didn’t change my relationship with them	My relationships with my friends became weaker	Yes, sometimes	No
No	16-25	Female	King Ceasor University	Undergraduate	No	No	Alone	Christian	Yes, I think it is real	I think everyone is at risk of catching the virus	Yes, I think it's a threat to health	Yes, I think it’s a threat to me and others	Yes	I was no longer able to do this	I was no longer able to do this	I was no longer able to do this	I was no longer able to do this	I was no longer able to do this	I was still able to do this but not like before	I was no longer able to do this	I was no longer able to do this	I was no longer able to do this	I was no longer able to do this	I was still able to do this but not like before	Eating, Sleeping, Watching movies, Talking with people around me, Talking on the phone (e.g. calling friends and family), Being on social media (WhatsApp, Twitter, Facebook, Reddit), Studying (including school assignments and individual research)	I was bored, I wasn’t able to see my family and/or friends, It was stressful to not know when school resumes or when things will return to normal	Yes, I think it’s very important to have a face mask on	No because it wasn’t possible to do this especially in crowded areas	Yes	It’s expensive to have internet access for online classes, Online classes were disorganised, My connection is usually poor so I don’t really learn anything, I feel like it’s a waste of time	Yes, it wasn't my first time but I did it more during the lockdown	Yes, it wasn't my first time but I did it more during the lockdown	I didn't do this	I didn't do this	I didn't do this	I didn't do this	Yes, and it was my first time doing this	I didn't do this	I didn't do this	I didn't do this	I didn't do this	I didn't do this	I didn't do this	No, it hasn’t changed	Yes	I missed them because I was no longer able to see them as often as before	My relationships with my friends became stronger	Yes, a lot	No
No	16-25	Male	Iuiu	Undergraduate	No	No	With family or friends	Muslim	Yes, I think it is real	I think everyone is at risk of catching the virus	Yes, I think it's a threat to health	Yes, I think it’s a threat to me and others	Yes	I was no longer able to do this	I was no longer able to do this	I was still able to do this but not like before	I was still able to do this but not like before	I was no longer able to do this	I was still able to do this but not like before	I was still able to do this but not like before	I was no longer able to do this	I was still able to do this but not like before	I was no longer able to do this	I was still able to do this but not like before	Watching movies, Being on social media (WhatsApp, Twitter, Facebook, Reddit)	It gave me more time to sleep, I was bored	Yes, I think it’s very important to have a face mask on	Yes	No	I feel like it’s a waste of time	I didn't do this	I didn't do this	I didn't do this	I didn't do this	I didn't do this	I didn't do this	Yes, and it was my first time doing this	I didn't do this	I didn't do this	I didn't do this	I didn't do this	I didn't do this	I didn't do this	No, it hasn’t changed	Yes	It allowed me more time to spend with them, which was good	There was no change in my relationships with my friends	Yes, sometimes	No
No	16-25	Male	Clarke International University(CIU) Kampala	Undergraduate	No	No	With family or friends	Christian	Yes, I think it is real	I think everyone is at risk of catching the virus	Yes, I think it's a threat to health	Yes, I think it’s a threat to me and others	Yes	I was no longer able to do this	I never used to do this	I never used to do this	I was no longer able to do this	I was still able to do this but not like before	I was still able to do this but not like before	I was no longer able to do this	I was still able to do this but not like before	I was still able to do this but not like before	I was still able to do this but not like before	I was no longer able to do this	Eating, Sleeping, Watching movies, Exercising, Talking on the phone (e.g. calling friends and family), Being on social media (WhatsApp, Twitter, Facebook, Reddit)	I was bored, I wasn’t able to see my family and/or friends, I didn’t know what to do with all the free time, It was stressful to not know when school resumes or when things will return to normal	Yes, because the Government made it mandatory and I didn’t want to get in trouble for breaking the law	Yes	Yes	It’s expensive to have internet access for online classes, I had to borrow a computer from family/friends, Online classes were disorganised, My connection is usually poor so I don’t really learn anything, I feel like it’s a waste of time	Yes, and it was my first time doing this	I didn't do this	I didn't do this	I didn't do this	I didn't do this	I didn't do this	I didn't do this	I didn't do this	I didn't do this	I didn't do this	I didn't do this	Yes, it wasn't my first time but I did it more during the lockdown	Yes, it wasn't my first time but I did it more during the lockdown	No, it hasn’t changed	Yes	It became stressful because we were spending too much time together	My relationships with my friends became weaker	Yes, a lot	No
No	16-25	Female	Islamic university in Uganda	Undergraduate	No	No	With family or friends	Muslim	I am uncertain about whether it's real or not	I think everyone is at risk of catching the virus	Yes, I think it's a threat to health	Yes, I think it’s a threat to me and others	Yes	I was no longer able to do this	I was no longer able to do this	I was still able to do this but not like before	I was still able to do this but not like before	I was still able to do this but not like before	I was no longer able to do this	I was no longer able to do this	I was no longer able to do this	I was no longer able to do this	I was no longer able to do this	I was still able to do this but not like before	Eating, Sleeping, Watching movies, Talking on the phone (e.g. calling friends and family), Being on social media (WhatsApp, Twitter, Facebook, Reddit)	It gave me more time to engage in other activities, It was stressful to have my kids at home everyday	Yes, I think it’s very important to have a face mask on	Yes	Yes	Online classes were disorganised, My connection is usually poor so I don’t really learn anything, I feel like it’s a waste of time	I didn't do this	Yes, it wasn't my first time but I did it more during the lockdown	I didn't do this	Yes, and it was my first time doing this	I didn't do this	I didn't do this	I didn't do this	Yes, and it was my first time doing this	Yes, and it was my first time doing this	I didn't do this	I didn't do this	I didn't do this	I didn't do this	No, it hasn’t changed	No	It allowed me more time to spend with them, which was good	I made new friends	Yes, a lot	No
No	16-25	Male	Kyu	Undergraduate	No	No	Alone	Christian	Yes, I think it is real	I think everyone is at risk of catching the virus	Yes, I think it's a threat to health	Yes, I think it’s a threat to me and others	Yes	I was no longer able to do this	I was still able to do this but not like before	I was still able to do this as normal	I was no longer able to do this	I was no longer able to do this	I was still able to do this but not like before	I was no longer able to do this	I was no longer able to do this	I was still able to do this but not like before	I was no longer able to do this	I was still able to do this but not like before	Exercising	It gave me more time to engage in other activities	Yes, I think it’s very important to have a face mask on	Yes	No	It’s expensive to have internet access for online classes	I didn't do this	Yes, and it was my first time doing this	I didn't do this	Yes, and it was my first time doing this	Yes, and it was my first time doing this	Yes, it wasn't my first time but I did it more during the lockdown	I didn't do this	I didn't do this	I didn't do this	I didn't do this	I didn't do this	I didn't do this	I didn't do this	Yes I lost my job	Yes	I missed them because I was no longer able to see them as often as before	I lost friends	Yes, a lot	No
No	26-30	Male	UMI	Postgraduate	No	No	Alone	Christian	Yes, I think it is real but it was deliberately created or released by people	I think everyone is at risk of catching the virus	Yes, I think it's a threat to health	Yes, I think it’s a threat to me and others	Yes	I was no longer able to do this	I was no longer able to do this	I was no longer able to do this	I was still able to do this but not like before	I was still able to do this but not like before	I was still able to do this but not like before	I was no longer able to do this	I was no longer able to do this	I was still able to do this but not like before	I was no longer able to do this	I was still able to do this but not like before	Eating, Sleeping, Watching movies, Exercising, Talking with people around me, Talking on the phone (e.g. calling friends and family), Being on social media (WhatsApp, Twitter, Facebook, Reddit), Studying (including school assignments and individual research)	It gave me more time to engage in other activities, It gave me more time to sleep, It gave me more time to study and catch up on course material I had difficulty with, I enjoyed the free time, I was bored, I wasn’t able to see my family and/or friends, It was stressful to not know when school resumes or when things will return to normal	Yes, I think it’s very important to have a face mask on	Yes	No	It’s expensive to have internet access for online classes, My connection is usually poor so I don’t really learn anything, I feel like it’s a waste of time	I didn't do this	Yes, and it was my first time doing this	I didn't do this	I didn't do this	Yes, and it was my first time doing this	Yes, it wasn't my first time but I did it more during the lockdown	Yes, and it was my first time doing this	I didn't do this	Yes, and it was my first time doing this	I didn't do this	Yes, and it was my first time doing this	I didn't do this	Yes, and it was my first time doing this	No, but I’m worried I may not be able to have my job again after the lockdown	Yes	It allowed me more time to spend with them, which was good	There was no change in my relationships with my friends	Yes, a lot	No
No	26-30	Male	UMI	Postgraduate	No	No	Alone	Christian	Yes, I think it is real but it was deliberately created or released by people	I think everyone is at risk of catching the virus	Yes, I think it's a threat to health	Yes, I think it’s a threat to me and others	Yes	I was no longer able to do this	I was no longer able to do this	I was no longer able to do this	I was still able to do this but not like before	I was still able to do this but not like before	I was still able to do this but not like before	I was no longer able to do this	I was no longer able to do this	I was still able to do this but not like before	I was no longer able to do this	I was still able to do this but not like before	Eating, Sleeping, Watching movies, Exercising, Talking with people around me, Talking on the phone (e.g. calling friends and family), Being on social media (WhatsApp, Twitter, Facebook, Reddit), Studying (including school assignments and individual research)	It gave me more time to engage in other activities, It gave me more time to sleep, It gave me more time to study and catch up on course material I had difficulty with, I enjoyed the free time, I was bored, I wasn’t able to see my family and/or friends, It was stressful to not know when school resumes or when things will return to normal	Yes, I think it’s very important to have a face mask on	Yes	No	It’s expensive to have internet access for online classes, My connection is usually poor so I don’t really learn anything, I feel like it’s a waste of time	I didn't do this	Yes, and it was my first time doing this	I didn't do this	I didn't do this	Yes, and it was my first time doing this	Yes, it wasn't my first time but I did it more during the lockdown	Yes, and it was my first time doing this	I didn't do this	Yes, and it was my first time doing this	I didn't do this	Yes, and it was my first time doing this	I didn't do this	Yes, and it was my first time doing this	No, but I’m worried I may not be able to have my job again after the lockdown	Yes	It allowed me more time to spend with them, which was good	There was no change in my relationships with my friends	Yes, a lot	No
No	26-30	Male	Makerere University	Postgraduate	No	No	With family or friends	Christian	Yes, I think it is real	I think everyone is at risk of catching the virus	Yes, I think it's a threat to health	Yes, I think it’s a threat to me and others	Yes	I was no longer able to do this	I was still able to do this but not like before	I was still able to do this but not like before	I was no longer able to do this	I was no longer able to do this	I was still able to do this but not like before	I was no longer able to do this	I was still able to do this but not like before	I was still able to do this but not like before	I was no longer able to do this	I was no longer able to do this	Eating, Sleeping, Being on social media (WhatsApp, Twitter, Facebook, Reddit), Studying (including school assignments and individual research)	It gave me more time to spend with the people I love, It gave me more time to look after myself and my family	Yes, I think it’s very important to have a face mask on	Yes	No	I enjoyed it	Yes, it wasn't my first time but I did it more during the lockdown	I didn't do this	I didn't do this	I didn't do this	Yes, and it was my first time doing this	Yes, it wasn't my first time but I did it more during the lockdown	Yes, and it was my first time doing this	I didn't do this	I didn't do this	I didn't do this	I didn't do this	I didn't do this	I didn't do this	No, it hasn’t changed	No	It didn’t change my relationship with them	There was no change in my relationships with my friends	Never	Yes
No	31-35	Male	Makerere University	Postgraduate	Yes	Yes	With family or friends	Christian	Yes, I think it is real but it was deliberately created or released by people	I think everyone is at risk of catching the virus	Yes, I think it's a threat to health	Yes, I think it’s a threat to me and others	Yes	I was no longer able to do this	I was still able to do this as normal	I was still able to do this but not like before	I was still able to do this but not like before	I was no longer able to do this	I was still able to do this but not like before	I was no longer able to do this	I was no longer able to do this	I was still able to do this but not like before	I was no longer able to do this	I was no longer able to do this	Studying (including school assignments and individual research), Supporting Covid-19 Response Team	I wasn’t able to see my family and/or friends	Yes, I think it’s very important to have a face mask on	Yes	Yes	I enjoyed it	Yes, and it was my first time doing this	Yes, it wasn't my first time but I did it more during the lockdown	Yes, it wasn't my first time but I did it more during the lockdown	Yes, it wasn't my first time but I did it more during the lockdown	I didn't do this	I didn't do this	Yes, it wasn't my first time but I did it more during the lockdown	I didn't do this	Yes, it wasn't my first time but I did it more during the lockdown	I didn't do this	I didn't do this	I didn't do this	I didn't do this	Yes I got a new job	No	It didn’t change my relationship with them	My relationships with my friends became stronger	Never	Yes
No	31-35	Male	Uganda martyrs University nkozi	Postgraduate	Yes	Yes	With family or friends	Christian	Yes, I think it is real but it was deliberately created or released by people	I think everyone is at risk of catching the virus	Yes, I think it's a threat to health	Yes, I think it’s a threat to me and others	Yes	I was no longer able to do this	I was no longer able to do this	I was no longer able to do this	I was no longer able to do this	I was no longer able to do this	I was still able to do this as normal	I was no longer able to do this	I was no longer able to do this	I was no longer able to do this	I was no longer able to do this	I was no longer able to do this	Studying (including school assignments and individual research)	I wasn’t able to see my family and/or friends, It was stressful to not know when school resumes or when things will return to normal	Yes, I think it’s very important to have a face mask on	No because nobody really cared about social distancing	No	It’s expensive to have internet access for online classes	I didn't do this	Yes, it wasn't my first time but I did it more during the lockdown	I didn't do this	I didn't do this	Yes, and it was my first time doing this	Yes, and it was my first time doing this	I didn't do this	I didn't do this	Yes, it wasn't my first time but I did it more during the lockdown	I didn't do this	I didn't do this	I didn't do this	I didn't do this	No, but I’m worried I may not be able to have my job again after the lockdown	Yes	It allowed me more time to spend with them, which was good	My relationships with my friends became weaker	Yes, sometimes	Yes
No	16-25	Male	makerere university	Undergraduate	No	No	With family or friends	Muslim	Yes, I think it is real	I think everyone is at risk of catching the virus	Yes, I think it's a threat to health	Yes, I think it’s a threat to me and others	Yes	I was no longer able to do this	I never used to do this	I never used to do this	I was still able to do this but not like before	I was still able to do this but not like before	I was still able to do this but not like before	I was no longer able to do this	I never used to do this	I was still able to do this as normal	I never used to do this	I was no longer able to do this	Eating, Sleeping, Watching movies, Exercising, Talking with people around me, Talking on the phone (e.g. calling friends and family), Being on social media (WhatsApp, Twitter, Facebook, Reddit), Studying (including school assignments and individual research), playing indoor games	It gave me more time to spend with the people I love, It gave me more time to sleep, It gave me more time to study and catch up on course material I had difficulty with, It gave me more time to look after myself and my family, I was bored, It was stressful to not know when school resumes or when things will return to normal	Yes, I think it’s very important to have a face mask on	Yes	Yes	I enjoyed it	I didn't do this	Yes, it wasn't my first time but I did it more during the lockdown	I didn't do this	I didn't do this	I didn't do this	Yes, it wasn't my first time but I did it more during the lockdown	I didn't do this	I didn't do this	I didn't do this	I didn't do this	I didn't do this	I didn't do this	I didn't do this	No, it hasn’t changed	No	It didn’t change my relationship with them	There was no change in my relationships with my friends	Hardly	Yes
No	26-30	Female	Makerere	Postgraduate	No	No	Alone	Christian	Yes, I think it is real	I think everyone is at risk of catching the virus	Yes, I think it's a threat to health	Yes, I think it’s a threat to me and others	Yes	I never used to do this	I was no longer able to do this	I never used to do this	I was no longer able to do this	I was no longer able to do this	I was no longer able to do this	I was no longer able to do this	I was no longer able to do this	I was no longer able to do this	I was no longer able to do this	I was still able to do this but not like before	Eating, Sleeping, Watching movies, Talking with people around me, Being on social media (WhatsApp, Twitter, Facebook, Reddit)	It gave me more time to spend with the people I love, It gave me more time to engage in other activities, It gave me more time to sleep, It gave me more time to look after myself and my family, I was bored, I didn’t know what to do with all the free time	Yes, because the Government made it mandatory and I didn’t want to get in trouble for breaking the law	Yes	No	It’s expensive to have internet access for online classes	I didn't do this	Yes, and it was my first time doing this	I didn't do this	I didn't do this	I didn't do this	I didn't do this	I didn't do this	I didn't do this	Yes, and it was my first time doing this	I didn't do this	I didn't do this	I didn't do this	I didn't do this	No, it hasn’t changed	Yes	It allowed me more time to spend with them, which was good	I made new friends	Never	No
No	26-30	Female	UTAMU	Postgraduate	No	No	With family or friends	Christian	Yes, I think it is real	I think everyone is at risk of catching the virus	Yes, I think it's a threat to health	Yes, I think it’s a threat to me and others	Yes	I was still able to do this but not like before	I was no longer able to do this	I was no longer able to do this	I was no longer able to do this	I was no longer able to do this	I was still able to do this but not like before	I was no longer able to do this	I was no longer able to do this	I was no longer able to do this	I was no longer able to do this	I never used to do this	Eating, Sleeping, Talking with people around me, Talking on the phone (e.g. calling friends and family), Being on social media (WhatsApp, Twitter, Facebook, Reddit), Learning new things	It gave me more time to look after myself and my family, I was bored, I didn’t know what to do with all the free time, It was stressful to not know when school resumes or when things will return to normal	I did not go out during the lockdown	No, because Government guidelines on social distancing were not clear	Yes	It’s expensive to have internet access for online classes, My connection is usually poor so I don’t really learn anything	Yes, it wasn't my first time but I did it more during the lockdown	Yes, it wasn't my first time but I did it more during the lockdown	I didn't do this	I didn't do this	Yes, it wasn't my first time but I did it more during the lockdown	I didn't do this	Yes, and it was my first time doing this	I didn't do this	I didn't do this	I didn't do this	I didn't do this	I didn't do this	I didn't do this	No, but I’m worried I may not be able to have my job again after the lockdown	Yes	It allowed me more time to spend with them, which was good	My relationships with my friends became stronger	Yes, sometimes	No
No	16-25	Female	Makerere University	Undergraduate	No	No	With family or friends	Christian	Yes, I think it is real but it was deliberately created or released by people	I think everyone is at risk of catching the virus	Yes, I think it's a threat to health	Yes, I think it’s a threat to me and others	Yes	I was no longer able to do this	I never used to do this	I was no longer able to do this	I was no longer able to do this	I was still able to do this as normal	I was no longer able to do this	I was no longer able to do this	I was no longer able to do this	I was still able to do this as normal	I was no longer able to do this	I was no longer able to do this	Studying (including school assignments and individual research)	It gave me more time to study and catch up on course material I had difficulty with, I wasn’t able to see my family and/or friends, It was stressful to not know when school resumes or when things will return to normal	Yes, I think it’s very important to have a face mask on	No because it wasn’t possible to do this especially in crowded areas	Yes	It’s expensive to have internet access for online classes	Yes, and it was my first time doing this	I didn't do this	Yes, and it was my first time doing this	I didn't do this	I didn't do this	I didn't do this	Yes, and it was my first time doing this	I didn't do this	I didn't do this	I didn't do this	I didn't do this	I didn't do this	I didn't do this	No, it hasn’t changed	Yes	It became stressful because we were spending too much time together	There was no change in my relationships with my friends	Yes, a lot	No
No	16-25	Male	Makerere University	Undergraduate	No	No	With family or friends	Christian	Yes, I think it is real	I don't think I'm at risk of catching the virus because I follow all preventive measures	Yes, I think it's a threat to health	Yes, I think it’s a threat to me and others	Yes	I was no longer able to do this	I never used to do this	I was no longer able to do this	I was no longer able to do this	I never used to do this	I was no longer able to do this	I was no longer able to do this	I was no longer able to do this	I never used to do this	I was no longer able to do this	I was no longer able to do this	Eating, Sleeping, Watching movies, Talking on the phone (e.g. calling friends and family), Being on social media (WhatsApp, Twitter, Facebook, Reddit), Studying (including school assignments and individual research)	It gave me more time to study and catch up on course material I had difficulty with, It gave me more time to look after myself and my family, I didn’t know what to do with all the free time, It was stressful to not know when school resumes or when things will return to normal	Yes, I think it’s very important to have a face mask on	Yes	No	It’s expensive to have internet access for online classes	I didn't do this	Yes, it wasn't my first time but I did it more during the lockdown	I didn't do this	Yes, it wasn't my first time but I did it more during the lockdown	Yes, it wasn't my first time but I did it more during the lockdown	I didn't do this	Yes, it wasn't my first time but I did it more during the lockdown	Yes, it wasn't my first time but I did it more during the lockdown	I didn't do this	I didn't do this	I didn't do this	I didn't do this	I didn't do this	Yes I lost my job	Yes	It allowed me more time to spend with them, which was good	I made new friends	Yes, a lot	No
No	16-25	Female	Mbarara University of science and technology	Undergraduate	No	No	With family or friends	Christian	I am uncertain about whether it's real or not	I think everyone is at risk of catching the virus	Yes, I think it's a threat to health	Yes, I think it’s a threat to me and others	Yes	I was no longer able to do this	I was still able to do this but not like before	I never used to do this	I was still able to do this but not like before	I never used to do this	I was still able to do this but not like before	I was no longer able to do this	I was still able to do this but not like before	I never used to do this	I was no longer able to do this	I was still able to do this but not like before	Eating, Sleeping, Watching movies, Exercising, Talking with people around me, Talking on the phone (e.g. calling friends and family), Being on social media (WhatsApp, Twitter, Facebook, Reddit), Studying (including school assignments and individual research), A combination of so many things like going gardening, sleeping, watching, social media	It gave me more time to engage in other activities, It gave me more time to study and catch up on course material I had difficulty with, It gave me more time to look after myself and my family, It was stressful to not know when school resumes or when things will return to normal	Yes, I think it’s very important to have a face mask on	Yes	No	Online classes were disorganised	I didn't do this	Yes, it wasn't my first time but I did it more during the lockdown	I didn't do this	I didn't do this	Yes, it wasn't my first time but I did it more during the lockdown	I didn't do this	Yes, it wasn't my first time but I did it more during the lockdown	I didn't do this	I didn't do this	I didn't do this	I didn't do this	I didn't do this	I didn't do this	No, but I’m worried I may not be able to have my job again after the lockdown	Yes	It allowed me more time to spend with them, which was good	I made new friends	Yes, sometimes	Yes
No	16-25	Female	Makerere University	Undergraduate	No	No	With family or friends	Christian	Yes, I think it is real	I think everyone is at risk of catching the virus	Yes, I think it's a threat to health	Yes, I think it’s a threat to me and others	Yes	I was no longer able to do this	I was no longer able to do this	I was no longer able to do this	I was no longer able to do this	I was no longer able to do this	I was still able to do this but not like before	I was no longer able to do this	I never used to do this	I was no longer able to do this	I was no longer able to do this	I was no longer able to do this	Eating, Sleeping, Watching movies, Talking on the phone (e.g. calling friends and family), Being on social media (WhatsApp, Twitter, Facebook, Reddit)	It gave me more time to sleep, It gave me more time to study and catch up on course material I had difficulty with, It gave me more time to look after myself and my family, I enjoyed the free time, I was bored, I wasn’t able to see my family and/or friends, I didn’t know what to do with all the free time, It was stressful to not know when school resumes or when things will return to normal	Yes, I think it’s very important to have a face mask on	Yes	Yes	It’s expensive to have internet access for online classes	Yes, and it was my first time doing this	Yes, it wasn't my first time but I did it more during the lockdown	I didn't do this	I didn't do this	I didn't do this	I didn't do this	Yes, it wasn't my first time but I did it more during the lockdown	I didn't do this	I didn't do this	I didn't do this	I didn't do this	I didn't do this	I didn't do this	Yes I lost my job	Yes	I missed them because I was no longer able to see them as often as before	My relationships with my friends became weaker	Yes, a lot	No
No	16-25	Female	Mbarara university of science and technology	Undergraduate	No	No	With family or friends	Christian	I am uncertain about whether it's real or not	I don't think I'm at risk of catching the virus because I follow all preventive measures	Yes, I think it's a threat to health	Yes, I think it’s a threat to me and others	Yes	I was no longer able to do this	I was no longer able to do this	I was no longer able to do this	I was no longer able to do this	I was no longer able to do this	I was still able to do this but not like before	I was no longer able to do this	I was no longer able to do this	I was no longer able to do this	I was no longer able to do this	I was no longer able to do this	Eating, Sleeping, Talking with people around me, Being on social media (WhatsApp, Twitter, Facebook, Reddit), Studying (including school assignments and individual research)	It gave me more time to spend with the people I love, It gave me more time to look after myself and my family, I didn’t know what to do with all the free time, It was stressful to not know when school resumes or when things will return to normal	I did not go out during the lockdown	Yes	No	It’s expensive to have internet access for online classes, My connection is usually poor so I don’t really learn anything, I feel like it’s a waste of time	I didn't do this	Yes, and it was my first time doing this	Yes, and it was my first time doing this	I didn't do this	I didn't do this	I didn't do this	Yes, and it was my first time doing this	I didn't do this	I didn't do this	I didn't do this	I didn't do this	I didn't do this	I didn't do this	No, it hasn’t changed	Yes	It allowed me more time to spend with them, which was good	I lost friends	Yes, sometimes	No
No	16-25	Female	Makerere University	Undergraduate	No	No	With family or friends	Christian	Yes, I think it is real	I think everyone is at risk of catching the virus	Yes, I think it's a threat to health	Yes, I think it’s a threat to me and others	Yes	I was no longer able to do this	I never used to do this	I was no longer able to do this	I was still able to do this but not like before	I was no longer able to do this	I was still able to do this but not like before	I was no longer able to do this	I was still able to do this but not like before	I was still able to do this but not like before	I was no longer able to do this	I was still able to do this but not like before	Exercising, Talking with people around me, Talking on the phone (e.g. calling friends and family), Being on social media (WhatsApp, Twitter, Facebook, Reddit), Studying (including school assignments and individual research)	It gave me more time to spend with the people I love, It gave me more time to engage in other activities, It gave me more time to study and catch up on course material I had difficulty with, It gave me more time to look after myself and my family, I enjoyed the free time, It was stressful to not know when school resumes or when things will return to normal	Yes, I think it’s very important to have a face mask on	Yes	No	I enjoyed it, It’s expensive to have internet access for online classes	Yes, and it was my first time doing this	Yes, and it was my first time doing this	I didn't do this	I didn't do this	Yes, it wasn't my first time but I did it more during the lockdown	I didn't do this	Yes, it wasn't my first time but I did it more during the lockdown	I didn't do this	Yes, it wasn't my first time but I did it more during the lockdown	I didn't do this	I didn't do this	I didn't do this	I didn't do this	No, it hasn’t changed	No	It allowed me more time to spend with them, which was good	My relationships with my friends became stronger	Hardly	No
No	26-30	Male	Makerere University	Postgraduate	No	No	Alone	Christian	Yes, I think it is real	I think everyone is at risk of catching the virus	Yes, I think it's a threat to health	Yes, I think it’s a threat to me and others	Yes	I was no longer able to do this	I was no longer able to do this	I was no longer able to do this	I was no longer able to do this	I was no longer able to do this	I was still able to do this but not like before	I was no longer able to do this	I was no longer able to do this	I was no longer able to do this	I was no longer able to do this	I was no longer able to do this	Watching movies, Exercising, Talking with people around me, Talking on the phone (e.g. calling friends and family), Being on social media (WhatsApp, Twitter, Facebook, Reddit), Studying (including school assignments and individual research)	It gave me more time to engage in other activities, It gave me more time to sleep, It gave me more time to study and catch up on course material I had difficulty with, It gave me more time to look after myself and my family, I enjoyed the free time	Yes, I think it’s very important to have a face mask on	Yes	Yes	I enjoyed it	Yes, it wasn't my first time but I did it more during the lockdown	Yes, it wasn't my first time but I did it more during the lockdown	I didn't do this	Yes, it wasn't my first time but I did it more during the lockdown	Yes, it wasn't my first time but I did it more during the lockdown	I didn't do this	Yes, it wasn't my first time but I did it more during the lockdown	Yes, it wasn't my first time but I did it more during the lockdown	Yes, it wasn't my first time but I did it more during the lockdown	I didn't do this	I didn't do this	I didn't do this	I didn't do this	No, it hasn’t changed	Yes	I missed them because I was no longer able to see them as often as before	My relationships with my friends became stronger	Yes, a lot	No
No	16-25	Male	makerere university	Undergraduate	No	No	With family or friends	Christian	Yes, I think it is real	I think everyone is at risk of catching the virus	Yes, I think it's a threat to health	Yes, I think it’s a threat to me and others	Yes	I was no longer able to do this	I was no longer able to do this	I was no longer able to do this	I was no longer able to do this	I was no longer able to do this	I was still able to do this but not like before	I was no longer able to do this	I was no longer able to do this	I never used to do this	I was still able to do this but not like before	I was still able to do this but not like before	Eating, Sleeping, Watching movies, Talking on the phone (e.g. calling friends and family), Being on social media (WhatsApp, Twitter, Facebook, Reddit)	It gave me more time to spend with the people I love, It gave me more time to sleep, I was bored, I wasn’t able to see my family and/or friends, I didn’t know what to do with all the free time, It was stressful to not know when school resumes or when things will return to normal	Yes, I think it’s very important to have a face mask on	Yes	No	It’s expensive to have internet access for online classes, I had to borrow a computer from family/friends, My connection is usually poor so I don’t really learn anything	I didn't do this	I didn't do this	I didn't do this	I didn't do this	I didn't do this	I didn't do this	Yes, it wasn't my first time but I did it more during the lockdown	I didn't do this	I didn't do this	I didn't do this	I didn't do this	I didn't do this	I didn't do this	No, it hasn’t changed	Yes	It became stressful because we were spending too much time together	My relationships with my friends became weaker	Yes, a lot	No
No	Over 35	Male	Makerere University	Postgraduate	Yes	Yes	With family or friends	Christian	Yes, I think it is real	I think everyone is at risk of catching the virus	Yes, I think it's a threat to health	Yes, I think it’s a threat to me and others	Yes	I was no longer able to do this	I was still able to do this but not like before	I was no longer able to do this	I was still able to do this but not like before	I was no longer able to do this	I was still able to do this but not like before	I was no longer able to do this	I was no longer able to do this	I was still able to do this but not like before	I was still able to do this but not like before	I was still able to do this but not like before	Eating, Sleeping, Talking with people around me, Talking on the phone (e.g. calling friends and family), Being on social media (WhatsApp, Twitter, Facebook, Reddit), Working ( relief food distribution)	It gave me more time to spend with the people I love, It gave me more time to sleep, I wasn’t able to see my family and/or friends, I have not had any free time during the lockdown, It was stressful to not know when school resumes or when things will return to normal	Yes, I think it’s very important to have a face mask on	Yes	No	It’s expensive to have internet access for online classes	I didn't do this	I didn't do this	I didn't do this	I didn't do this	I didn't do this	Yes, and it was my first time doing this	I didn't do this	I didn't do this	I didn't do this	I didn't do this	Yes, and it was my first time doing this	I didn't do this	I didn't do this	No, it hasn’t changed	No	It allowed me more time to spend with them, which was good	I made new friends	Yes, sometimes	Yes
No	Over 35	Female	Makerere University	Postgraduate	Yes	Yes	With family or friends	Christian	I am uncertain about whether it's real or not	I think everyone is at risk of catching the virus	Yes, I think it's a threat to health	Yes, I think it’s a threat to me and others	Yes	I was no longer able to do this	I was no longer able to do this	I was no longer able to do this	I was no longer able to do this	I was no longer able to do this	I was still able to do this but not like before	I was no longer able to do this	I was still able to do this but not like before	I was still able to do this but not like before	I was no longer able to do this	I was no longer able to do this	Eating, Exercising, Talking with people around me, Talking on the phone (e.g. calling friends and family), Being on social media (WhatsApp, Twitter, Facebook, Reddit)	It gave me more time to spend with the people I love, It gave me more time to engage in other activities, It gave me more time to look after myself and my family, I enjoyed the free time	Yes, I think it’s very important to have a face mask on	Yes	Yes	It’s expensive to have internet access for online classes, My connection is usually poor so I don’t really learn anything	I didn't do this	Yes, and it was my first time doing this	I didn't do this	I didn't do this	Yes, it wasn't my first time but I did it more during the lockdown	Yes, and it was my first time doing this	Yes, and it was my first time doing this	I didn't do this	I didn't do this	I didn't do this	I didn't do this	I didn't do this	I didn't do this	No, it hasn’t changed	Yes	It allowed me more time to spend with them, which was good	My relationships with my friends became stronger	Yes, sometimes	Yes
No	16-25	Female	Gulu University	Undergraduate	Yes	Yes	Alone	Christian	Yes, I think it is real but it was deliberately created or released by people	I think everyone is at risk of catching the virus	Yes, I think it's a threat to health	Yes, I think it’s a threat to me and others	Yes	I was no longer able to do this	I never used to do this	I was still able to do this but not like before	I never used to do this	I never used to do this	I was still able to do this but not like before	I was no longer able to do this	I was no longer able to do this	I never used to do this	I never used to do this	I was still able to do this but not like before	Watching movies, Being on social media (WhatsApp, Twitter, Facebook, Reddit), Studying (including school assignments and individual research), Doing Urban Farming at my Balcony, Took online courses in relation to my field, attending Online webinars,Online volunteering,	It gave me more time to engage in other activities, It gave me more time to study and catch up on course material I had difficulty with, I was bored, It was stressful to not know when school resumes or when things will return to normal	Yes, I think it’s very important to have a face mask on	Yes	No	I enjoyed it, It’s expensive to have internet access for online classes	Yes, and it was my first time doing this	Yes, it wasn't my first time but I did it more during the lockdown	I didn't do this	Yes, and it was my first time doing this	Yes, it wasn't my first time but I did it more during the lockdown	Yes, and it was my first time doing this	Yes, and it was my first time doing this	I didn't do this	I didn't do this	I didn't do this	I didn't do this	I didn't do this	I didn't do this	Yes I got a new job	Yes	I missed them because I was no longer able to see them as often as before	My relationships with my friends became weaker	Yes, a lot	No
No	Over 35	Female	MAKERERE UNIVERSITY	Postgraduate	Yes	Yes	With family or friends	Christian	Yes, I think it is real	I think everyone is at risk of catching the virus	No, I don't think it's a threat to health	No, I don’t think it’s a threat to anyone	Yes	I was still able to do this but not like before	I was still able to do this but not like before	I never used to do this	I was no longer able to do this	I was no longer able to do this	I was still able to do this as normal	I was no longer able to do this	I was no longer able to do this	I was still able to do this but not like before	I was still able to do this but not like before	I was no longer able to do this	Eating, Sleeping, Exercising, Talking with people around me, Talking on the phone (e.g. calling friends and family), Being on social media (WhatsApp, Twitter, Facebook, Reddit), Studying (including school assignments and individual research), PRAYING	It gave me more time to spend with the people I love, It gave me more time to engage in other activities, It gave me more time to sleep, It gave me more time to study and catch up on course material I had difficulty with, It gave me more time to look after myself and my family, I enjoyed the free time, I wasn’t able to see my family and/or friends, It was stressful to not know when school resumes…	Yes, because the Government made it mandatory and I didn’t want to get in trouble for breaking the law	Yes	No	It’s expensive to have internet access for online classes, My connection is usually poor so I don’t really learn anything	Yes, it wasn't my first time but I did it more during the lockdown	Yes, it wasn't my first time but I did it more during the lockdown	I didn't do this	I didn't do this	I didn't do this	I didn't do this	I didn't do this	I didn't do this	I didn't do this	I didn't do this	I didn't do this	I didn't do this	I didn't do this	No, but I’m worried I may not be able to have my job again after the lockdown	Yes	It allowed me more time to spend with them, which was good	My relationships with my friends became weaker	Yes, sometimes	Yes
No	16-25	Female	Kyambogo University	Undergraduate	No	Yes	With family or friends	Christian	I am uncertain about whether it's real or not	I think everyone is at risk of catching the virus	Yes, I think it's a threat to health	Yes, I think it’s a threat to me and others	Yes	I was no longer able to do this	I never used to do this	I was still able to do this but not like before	I was still able to do this but not like before	I was still able to do this but not like before	I was still able to do this but not like before	I was no longer able to do this	I was no longer able to do this	I was no longer able to do this	I was no longer able to do this	I was no longer able to do this	Being on social media (WhatsApp, Twitter, Facebook, Reddit)	It gave me more time to study and catch up on course material I had difficulty with, It gave me more time to look after myself and my family, It was stressful to not know when school resumes or when things will return to normal	Yes, I think it’s very important to have a face mask on	No because it wasn’t possible to do this especially in crowded areas	Yes	My connection is usually poor so I don’t really learn anything	Yes, and it was my first time doing this	Yes, it wasn't my first time but I did it more during the lockdown	I didn't do this	I didn't do this	Yes, it wasn't my first time but I did it more during the lockdown	Yes, it wasn't my first time but I did it more during the lockdown	Yes, it wasn't my first time but I did it more during the lockdown	I didn't do this	I didn't do this	I didn't do this	I didn't do this	I didn't do this	I didn't do this	No, it hasn’t changed	Yes	It allowed me more time to spend with them, which was good	There was no change in my relationships with my friends	Yes, sometimes	Yes
No	16-25	Male	Kyambogo University	Undergraduate	No	No	With family or friends	Christian	Yes, I think it is real	I don't think I'm at risk of catching the virus because I follow all preventive measures	Yes, I think it's a threat to health	Yes, I think it’s a threat to me and others	Yes	I was no longer able to do this	I never used to do this	I was no longer able to do this	I was no longer able to do this	I was no longer able to do this	I was still able to do this but not like before	I was no longer able to do this	I was no longer able to do this	I was no longer able to do this	I was no longer able to do this	I was no longer able to do this	Eating, Sleeping, Watching movies, Talking on the phone (e.g. calling friends and family), Being on social media (WhatsApp, Twitter, Facebook, Reddit), Studying (including school assignments and individual research)	It gave me more time to spend with the people I love, It gave me more time to engage in other activities, It gave me more time to sleep, It gave me more time to look after myself and my family, I enjoyed the free time, It was stressful to not know when school resumes or when things will return to normal	Yes, I think it’s very important to have a face mask on	Yes	No	My connection is usually poor so I don’t really learn anything	Yes, and it was my first time doing this	Yes, and it was my first time doing this	I didn't do this	I didn't do this	I didn't do this	Yes, and it was my first time doing this	Yes, and it was my first time doing this	Yes, and it was my first time doing this	I didn't do this	I didn't do this	I didn't do this	I didn't do this	I didn't do this	No, it hasn’t changed	No	It didn’t change my relationship with them	My relationships with my friends became stronger	Yes, sometimes	No
No	26-30	Male	Makerere University	Post graduate Postgraduate	No	No	With family or friends	Christian	Yes, I think it is real	I think everyone is at risk of catching the virus	Yes, I think it's a threat to health	Yes, I think it’s a threat to me and others	Yes	I was no longer able to do this	I was no longer able to do this	I was no longer able to do this	I was still able to do this but not like before	I was still able to do this but not like before	I was still able to do this as normal	I was no longer able to do this	I was no longer able to do this	I never used to do this	I was no longer able to do this	I was still able to do this but not like before	Eating, Sleeping, Watching movies, Talking with people around me, Talking on the phone (e.g. calling friends and family), Being on social media (WhatsApp, Twitter, Facebook, Reddit)	It gave me more time to spend with the people I love, It gave me more time to sleep, I was bored, It was stressful to not know when school resumes or when things will return to normal	Yes, because the Government made it mandatory and I didn’t want to get in trouble for breaking the law	No because it wasn’t possible to do this especially in crowded areas	No	It’s expensive to have internet access for online classes	Yes, it wasn't my first time but I did it more during the lockdown	I didn't do this	I didn't do this	I didn't do this	I didn't do this	I didn't do this	I didn't do this	I didn't do this	Yes, it wasn't my first time but I did it more during the lockdown	I didn't do this	I didn't do this	I didn't do this	I didn't do this	Yes I lost my job	Yes	It didn’t change my relationship with them	I made new friends	Yes, sometimes	No
No	16-25	Male	Makerere University	Undergraduate	No	No	With family or friends	Christian	Yes, I think it is real	I think everyone is at risk of catching the virus	Yes, I think it's a threat to health	Yes, I think it’s a threat to me and others	Yes	I was no longer able to do this	I was no longer able to do this	I was no longer able to do this	I was still able to do this but not like before	I was still able to do this but not like before	I was still able to do this but not like before	I was no longer able to do this	I was no longer able to do this	I was still able to do this but not like before	I was no longer able to do this	I was still able to do this but not like before	Eating, Sleeping, Watching movies, Exercising, Being on social media (WhatsApp, Twitter, Facebook, Reddit)	It gave me more time to spend with the people I love, I was bored	Yes, I think it’s very important to have a face mask on	Yes	No	I feel like it’s a waste of time	I didn't do this	I didn't do this	I didn't do this	I didn't do this	I didn't do this	I didn't do this	I didn't do this	I didn't do this	I didn't do this	I didn't do this	I didn't do this	I didn't do this	I didn't do this	Yes I lost my job	Yes	It didn’t change my relationship with them	I made new friends	Yes, sometimes	Yes
No	16-25	Female	Busitema University	Undergraduate	No	Yes	With family or friends	Christian	Yes, I think it is real	I think everyone is at risk of catching the virus	Yes, I think it's a threat to health	Yes, I think it’s a threat to me and others	Yes	I never used to do this	I never used to do this	I was no longer able to do this	I was no longer able to do this	I was no longer able to do this	I was still able to do this but not like before	I never used to do this	I was no longer able to do this	I was no longer able to do this	I never used to do this	I was no longer able to do this	Eating, Sleeping, Watching movies, Being on social media (WhatsApp, Twitter, Facebook, Reddit), Studying (including school assignments and individual research)	It gave me more time to spend with the people I love, It gave me more time to engage in other activities, It gave me more time to study and catch up on course material I had difficulty with, It gave me more time to look after myself and my family, I was bored, I wasn’t able to see my family and/or friends, It was stressful to not know when school resumes or when things will return to normal	Yes, I think it’s very important to have a face mask on	Yes	Yes	My connection is usually poor so I don’t really learn anything	Yes, and it was my first time doing this	Yes, it wasn't my first time but I did it more during the lockdown	I didn't do this	I didn't do this	Yes, it wasn't my first time but I did it more during the lockdown	Yes, and it was my first time doing this	Yes, it wasn't my first time but I did it more during the lockdown	I didn't do this	I didn't do this	I didn't do this	I didn't do this	I didn't do this	I didn't do this	No, but I’m worried I may not be able to have my job again after the lockdown	Yes	It allowed me more time to spend with them, which was good	My relationships with my friends became weaker	Yes, a lot	No
No	26-30	Male	Makerere	Postgraduate	Yes	Yes	With family or friends	Christian	I am uncertain about whether it's real or not	I don't think I'm at risk of catching the virus because I follow all preventive measures	Yes, I think it's a threat to health	Yes, I think it’s a threat to me and others	No	I was no longer able to do this	I was no longer able to do this	I was no longer able to do this	I was no longer able to do this	I was no longer able to do this	I was still able to do this but not like before	I was no longer able to do this	I was no longer able to do this	I was no longer able to do this	I was no longer able to do this	I was no longer able to do this	Sleeping	It gave me more time to sleep, I wasn’t able to see my family and/or friends, It was stressful to not know when school resumes or when things will return to normal	Yes, I think it’s very important to have a face mask on	No because nobody really cared about social distancing	Yes	It’s expensive to have internet access for online classes, My connection is usually poor so I don’t really learn anything	I didn't do this	I didn't do this	Yes, and it was my first time doing this	I didn't do this	I didn't do this	I didn't do this	I didn't do this	I didn't do this	I didn't do this	I didn't do this	I didn't do this	I didn't do this	I didn't do this	Yes I lost my job	Yes	It allowed me more time to spend with them, which was good	My relationships with my friends became stronger	Yes, a lot	No
No	26-30	Female	Umi	Postgraduate	Yes	No	With family or friends	Christian	Yes, I think it is real	I think everyone is at risk of catching the virus	Yes, I think it's a threat to health	Yes, I think it’s a threat to me and others	Yes	I was no longer able to do this	I was still able to do this but not like before	I never used to do this	I was still able to do this but not like before	I was still able to do this but not like before	I was still able to do this but not like before	I was still able to do this but not like before	I was still able to do this but not like before	I was still able to do this but not like before	I was still able to do this but not like before	I never used to do this	Eating, Sleeping	It gave me more time to sleep, It was stressful to not know when school resumes or when things will return to normal	Yes, I think it’s very important to have a face mask on	Yes	No	It’s expensive to have internet access for online classes	I didn't do this	I didn't do this	I didn't do this	I didn't do this	I didn't do this	I didn't do this	I didn't do this	I didn't do this	I didn't do this	I didn't do this	I didn't do this	I didn't do this	I didn't do this	No, it hasn’t changed	Yes	I missed them because I was no longer able to see them as often as before	My relationships with my friends became weaker	Yes, a lot	Yes
No	26-30	Male	UMI	Postgraduate	No	No	Alone	Christian	Yes, I think it is real but it was deliberately created or released by people	I think everyone is at risk of catching the virus	Yes, I think it's a threat to health	Yes, I think it’s a threat to me and others	Yes	I was no longer able to do this	I was no longer able to do this	I was no longer able to do this	I was still able to do this but not like before	I was still able to do this but not like before	I was still able to do this but not like before	I was no longer able to do this	I was no longer able to do this	I was still able to do this but not like before	I was no longer able to do this	I was still able to do this but not like before	Eating, Sleeping, Watching movies, Exercising, Talking with people around me, Talking on the phone (e.g. calling friends and family), Being on social media (WhatsApp, Twitter, Facebook, Reddit), Studying (including school assignments and individual research)	It gave me more time to engage in other activities, It gave me more time to sleep, It gave me more time to study and catch up on course material I had difficulty with, I enjoyed the free time, I was bored, I wasn’t able to see my family and/or friends, It was stressful to not know when school resumes or when things will return to normal	Yes, I think it’s very important to have a face mask on	Yes	No	It’s expensive to have internet access for online classes, My connection is usually poor so I don’t really learn anything, I feel like it’s a waste of time	I didn't do this	Yes, and it was my first time doing this	I didn't do this	I didn't do this	Yes, and it was my first time doing this	Yes, it wasn't my first time but I did it more during the lockdown	Yes, and it was my first time doing this	I didn't do this	Yes, and it was my first time doing this	I didn't do this	Yes, and it was my first time doing this	I didn't do this	Yes, and it was my first time doing this	No, but I’m worried I may not be able to have my job again after the lockdown	Yes	It allowed me more time to spend with them, which was good	There was no change in my relationships with my friends	Yes, a lot	No
No	26-30	Male	UMI	Postgraduate	No	No	Alone	Christian	Yes, I think it is real but it was deliberately created or released by people	I think everyone is at risk of catching the virus	Yes, I think it's a threat to health	Yes, I think it’s a threat to me and others	Yes	I was no longer able to do this	I was no longer able to do this	I was no longer able to do this	I was still able to do this but not like before	I was still able to do this but not like before	I was still able to do this but not like before	I was no longer able to do this	I was no longer able to do this	I was still able to do this but not like before	I was no longer able to do this	I was still able to do this but not like before	Eating, Sleeping, Watching movies, Exercising, Talking with people around me, Talking on the phone (e.g. calling friends and family), Being on social media (WhatsApp, Twitter, Facebook, Reddit), Studying (including school assignments and individual research)	It gave me more time to engage in other activities, It gave me more time to sleep, It gave me more time to study and catch up on course material I had difficulty with, I enjoyed the free time, I was bored, I wasn’t able to see my family and/or friends, It was stressful to not know when school resumes or when things will return to normal	Yes, I think it’s very important to have a face mask on	Yes	No	It’s expensive to have internet access for online classes, My connection is usually poor so I don’t really learn anything, I feel like it’s a waste of time	I didn't do this	Yes, and it was my first time doing this	I didn't do this	I didn't do this	Yes, and it was my first time doing this	Yes, it wasn't my first time but I did it more during the lockdown	Yes, and it was my first time doing this	I didn't do this	Yes, and it was my first time doing this	I didn't do this	Yes, and it was my first time doing this	I didn't do this	Yes, and it was my first time doing this	No, but I’m worried I may not be able to have my job again after the lockdown	Yes	It allowed me more time to spend with them, which was good	There was no change in my relationships with my friends	Yes, a lot	No
No	26-30	Male	UMI	Postgraduate	No	No	Alone	Christian	Yes, I think it is real but it was deliberately created or released by people	I think everyone is at risk of catching the virus	Yes, I think it's a threat to health	Yes, I think it’s a threat to me and others	Yes	I was no longer able to do this	I was no longer able to do this	I was no longer able to do this	I was still able to do this but not like before	I was still able to do this but not like before	I was still able to do this but not like before	I was no longer able to do this	I was no longer able to do this	I was still able to do this but not like before	I was no longer able to do this	I was still able to do this but not like before	Eating, Sleeping, Watching movies, Exercising, Talking with people around me, Talking on the phone (e.g. calling friends and family), Being on social media (WhatsApp, Twitter, Facebook, Reddit), Studying (including school assignments and individual research)	It gave me more time to engage in other activities, It gave me more time to sleep, It gave me more time to study and catch up on course material I had difficulty with, I enjoyed the free time, I was bored, I wasn’t able to see my family and/or friends, It was stressful to not know when school resumes or when things will return to normal	Yes, I think it’s very important to have a face mask on	Yes	No	It’s expensive to have internet access for online classes, My connection is usually poor so I don’t really learn anything, I feel like it’s a waste of time	I didn't do this	Yes, and it was my first time doing this	I didn't do this	I didn't do this	Yes, and it was my first time doing this	Yes, it wasn't my first time but I did it more during the lockdown	Yes, and it was my first time doing this	I didn't do this	Yes, and it was my first time doing this	I didn't do this	Yes, and it was my first time doing this	I didn't do this	Yes, and it was my first time doing this	No, but I’m worried I may not be able to have my job again after the lockdown	Yes	It allowed me more time to spend with them, which was good	There was no change in my relationships with my friends	Yes, a lot	No
No	26-30	Male	Makerere University	Postgraduate	No	No	With family or friends	Christian	Yes, I think it is real	I think everyone is at risk of catching the virus	Yes, I think it's a threat to health	Yes, I think it’s a threat to me and others	Yes	I was no longer able to do this	I was still able to do this but not like before	I was still able to do this but not like before	I was no longer able to do this	I was no longer able to do this	I was still able to do this but not like before	I was no longer able to do this	I was still able to do this but not like before	I was still able to do this but not like before	I was no longer able to do this	I was no longer able to do this	Eating, Sleeping, Being on social media (WhatsApp, Twitter, Facebook, Reddit), Studying (including school assignments and individual research)	It gave me more time to spend with the people I love, It gave me more time to look after myself and my family	Yes, I think it’s very important to have a face mask on	Yes	No	I enjoyed it	Yes, it wasn't my first time but I did it more during the lockdown	I didn't do this	I didn't do this	I didn't do this	Yes, and it was my first time doing this	Yes, it wasn't my first time but I did it more during the lockdown	Yes, and it was my first time doing this	I didn't do this	I didn't do this	I didn't do this	I didn't do this	I didn't do this	I didn't do this	No, it hasn’t changed	No	It didn’t change my relationship with them	There was no change in my relationships with my friends	Never	Yes
No	31-35	Male	Makerere University	Postgraduate	Yes	Yes	With family or friends	Christian	Yes, I think it is real but it was deliberately created or released by people	I think everyone is at risk of catching the virus	Yes, I think it's a threat to health	Yes, I think it’s a threat to me and others	Yes	I was no longer able to do this	I was still able to do this as normal	I was still able to do this but not like before	I was still able to do this but not like before	I was no longer able to do this	I was still able to do this but not like before	I was no longer able to do this	I was no longer able to do this	I was still able to do this but not like before	I was no longer able to do this	I was no longer able to do this	Studying (including school assignments and individual research), Supporting Covid-19 Response Team	I wasn’t able to see my family and/or friends	Yes, I think it’s very important to have a face mask on	Yes	Yes	I enjoyed it	Yes, and it was my first time doing this	Yes, it wasn't my first time but I did it more during the lockdown	Yes, it wasn't my first time but I did it more during the lockdown	Yes, it wasn't my first time but I did it more during the lockdown	I didn't do this	I didn't do this	Yes, it wasn't my first time but I did it more during the lockdown	I didn't do this	Yes, it wasn't my first time but I did it more during the lockdown	I didn't do this	I didn't do this	I didn't do this	I didn't do this	Yes I got a new job	No	It didn’t change my relationship with them	My relationships with my friends became stronger	Never	Yes
No	31-35	Male	Uganda martyrs University nkozi	Postgraduate	Yes	Yes	With family or friends	Christian	Yes, I think it is real but it was deliberately created or released by people	I think everyone is at risk of catching the virus	Yes, I think it's a threat to health	Yes, I think it’s a threat to me and others	Yes	I was no longer able to do this	I was no longer able to do this	I was no longer able to do this	I was no longer able to do this	I was no longer able to do this	I was still able to do this as normal	I was no longer able to do this	I was no longer able to do this	I was no longer able to do this	I was no longer able to do this	I was no longer able to do this	Studying (including school assignments and individual research)	I wasn’t able to see my family and/or friends, It was stressful to not know when school resumes or when things will return to normal	Yes, I think it’s very important to have a face mask on	No because nobody really cared about social distancing	No	It’s expensive to have internet access for online classes	I didn't do this	Yes, it wasn't my first time but I did it more during the lockdown	I didn't do this	I didn't do this	Yes, and it was my first time doing this	Yes, and it was my first time doing this	I didn't do this	I didn't do this	Yes, it wasn't my first time but I did it more during the lockdown	I didn't do this	I didn't do this	I didn't do this	I didn't do this	No, but I’m worried I may not be able to have my job again after the lockdown	Yes	It allowed me more time to spend with them, which was good	My relationships with my friends became weaker	Yes, sometimes	Yes
No	16-25	Male	makerere university	Undergraduate	No	No	With family or friends	Muslim	Yes, I think it is real	I think everyone is at risk of catching the virus	Yes, I think it's a threat to health	Yes, I think it’s a threat to me and others	Yes	I was no longer able to do this	I never used to do this	I never used to do this	I was still able to do this but not like before	I was still able to do this but not like before	I was still able to do this but not like before	I was no longer able to do this	I never used to do this	I was still able to do this as normal	I never used to do this	I was no longer able to do this	Eating, Sleeping, Watching movies, Exercising, Talking with people around me, Talking on the phone (e.g. calling friends and family), Being on social media (WhatsApp, Twitter, Facebook, Reddit), Studying (including school assignments and individual research), playing indoor games	It gave me more time to spend with the people I love, It gave me more time to sleep, It gave me more time to study and catch up on course material I had difficulty with, It gave me more time to look after myself and my family, I was bored, It was stressful to not know when school resumes or when things will return to normal	Yes, I think it’s very important to have a face mask on	Yes	Yes	I enjoyed it	I didn't do this	Yes, it wasn't my first time but I did it more during the lockdown	I didn't do this	I didn't do this	I didn't do this	Yes, it wasn't my first time but I did it more during the lockdown	I didn't do this	I didn't do this	I didn't do this	I didn't do this	I didn't do this	I didn't do this	I didn't do this	No, it hasn’t changed	No	It didn’t change my relationship with them	There was no change in my relationships with my friends	Hardly	Yes
No	26-30	Female	Makerere	Postgraduate	No	No	Alone	Christian	Yes, I think it is real	I think everyone is at risk of catching the virus	Yes, I think it's a threat to health	Yes, I think it’s a threat to me and others	Yes	I never used to do this	I was no longer able to do this	I never used to do this	I was no longer able to do this	I was no longer able to do this	I was no longer able to do this	I was no longer able to do this	I was no longer able to do this	I was no longer able to do this	I was no longer able to do this	I was still able to do this but not like before	Eating, Sleeping, Watching movies, Talking with people around me, Being on social media (WhatsApp, Twitter, Facebook, Reddit)	It gave me more time to spend with the people I love, It gave me more time to engage in other activities, It gave me more time to sleep, It gave me more time to look after myself and my family, I was bored, I didn’t know what to do with all the free time	Yes, because the Government made it mandatory and I didn’t want to get in trouble for breaking the law	Yes	No	It’s expensive to have internet access for online classes	I didn't do this	Yes, and it was my first time doing this	I didn't do this	I didn't do this	I didn't do this	I didn't do this	I didn't do this	I didn't do this	Yes, and it was my first time doing this	I didn't do this	I didn't do this	I didn't do this	I didn't do this	No, it hasn’t changed	Yes	It allowed me more time to spend with them, which was good	I made new friends	Never	No
No	26-30	Female	UTAMU	Postgraduate	No	No	With family or friends	Christian	Yes, I think it is real	I think everyone is at risk of catching the virus	Yes, I think it's a threat to health	Yes, I think it’s a threat to me and others	Yes	I was still able to do this but not like before	I was no longer able to do this	I was no longer able to do this	I was no longer able to do this	I was no longer able to do this	I was still able to do this but not like before	I was no longer able to do this	I was no longer able to do this	I was no longer able to do this	I was no longer able to do this	I never used to do this	Eating, Sleeping, Talking with people around me, Talking on the phone (e.g. calling friends and family), Being on social media (WhatsApp, Twitter, Facebook, Reddit), Learning new things	It gave me more time to look after myself and my family, I was bored, I didn’t know what to do with all the free time, It was stressful to not know when school resumes or when things will return to normal	I did not go out during the lockdown	No, because Government guidelines on social distancing were not clear	Yes	It’s expensive to have internet access for online classes, My connection is usually poor so I don’t really learn anything	Yes, it wasn't my first time but I did it more during the lockdown	Yes, it wasn't my first time but I did it more during the lockdown	I didn't do this	I didn't do this	Yes, it wasn't my first time but I did it more during the lockdown	I didn't do this	Yes, and it was my first time doing this	I didn't do this	I didn't do this	I didn't do this	I didn't do this	I didn't do this	I didn't do this	No, but I’m worried I may not be able to have my job again after the lockdown	Yes	It allowed me more time to spend with them, which was good	My relationships with my friends became stronger	Yes, sometimes	No
No	16-25	Female	Makerere University	Undergraduate	No	No	With family or friends	Christian	Yes, I think it is real but it was deliberately created or released by people	I think everyone is at risk of catching the virus	Yes, I think it's a threat to health	Yes, I think it’s a threat to me and others	Yes	I was no longer able to do this	I never used to do this	I was no longer able to do this	I was no longer able to do this	I was still able to do this as normal	I was no longer able to do this	I was no longer able to do this	I was no longer able to do this	I was still able to do this as normal	I was no longer able to do this	I was no longer able to do this	Studying (including school assignments and individual research)	It gave me more time to study and catch up on course material I had difficulty with, I wasn’t able to see my family and/or friends, It was stressful to not know when school resumes or when things will return to normal	Yes, I think it’s very important to have a face mask on	No because it wasn’t possible to do this especially in crowded areas	Yes	It’s expensive to have internet access for online classes	Yes, and it was my first time doing this	I didn't do this	Yes, and it was my first time doing this	I didn't do this	I didn't do this	I didn't do this	Yes, and it was my first time doing this	I didn't do this	I didn't do this	I didn't do this	I didn't do this	I didn't do this	I didn't do this	No, it hasn’t changed	Yes	It became stressful because we were spending too much time together	There was no change in my relationships with my friends	Yes, a lot	No
No	16-25	Male	Makerere University	Undergraduate	No	No	With family or friends	Christian	Yes, I think it is real	I don't think I'm at risk of catching the virus because I follow all preventive measures	Yes, I think it's a threat to health	Yes, I think it’s a threat to me and others	Yes	I was no longer able to do this	I never used to do this	I was no longer able to do this	I was no longer able to do this	I never used to do this	I was no longer able to do this	I was no longer able to do this	I was no longer able to do this	I never used to do this	I was no longer able to do this	I was no longer able to do this	Eating, Sleeping, Watching movies, Talking on the phone (e.g. calling friends and family), Being on social media (WhatsApp, Twitter, Facebook, Reddit), Studying (including school assignments and individual research)	It gave me more time to study and catch up on course material I had difficulty with, It gave me more time to look after myself and my family, I didn’t know what to do with all the free time, It was stressful to not know when school resumes or when things will return to normal	Yes, I think it’s very important to have a face mask on	Yes	No	It’s expensive to have internet access for online classes	I didn't do this	Yes, it wasn't my first time but I did it more during the lockdown	I didn't do this	Yes, it wasn't my first time but I did it more during the lockdown	Yes, it wasn't my first time but I did it more during the lockdown	I didn't do this	Yes, it wasn't my first time but I did it more during the lockdown	Yes, it wasn't my first time but I did it more during the lockdown	I didn't do this	I didn't do this	I didn't do this	I didn't do this	I didn't do this	Yes I lost my job	Yes	It allowed me more time to spend with them, which was good	I made new friends	Yes, a lot	No
No	16-25	Female	Mbarara University of science and technology	Undergraduate	No	No	With family or friends	Christian	I am uncertain about whether it's real or not	I think everyone is at risk of catching the virus	Yes, I think it's a threat to health	Yes, I think it’s a threat to me and others	Yes	I was no longer able to do this	I was still able to do this but not like before	I never used to do this	I was still able to do this but not like before	I never used to do this	I was still able to do this but not like before	I was no longer able to do this	I was still able to do this but not like before	I never used to do this	I was no longer able to do this	I was still able to do this but not like before	Eating, Sleeping, Watching movies, Exercising, Talking with people around me, Talking on the phone (e.g. calling friends and family), Being on social media (WhatsApp, Twitter, Facebook, Reddit), Studying (including school assignments and individual research), A combination of so many things like going gardening, sleeping, watching, social media	It gave me more time to engage in other activities, It gave me more time to study and catch up on course material I had difficulty with, It gave me more time to look after myself and my family, It was stressful to not know when school resumes or when things will return to normal	Yes, I think it’s very important to have a face mask on	Yes	No	Online classes were disorganised	I didn't do this	Yes, it wasn't my first time but I did it more during the lockdown	I didn't do this	I didn't do this	Yes, it wasn't my first time but I did it more during the lockdown	I didn't do this	Yes, it wasn't my first time but I did it more during the lockdown	I didn't do this	I didn't do this	I didn't do this	I didn't do this	I didn't do this	I didn't do this	No, but I’m worried I may not be able to have my job again after the lockdown	Yes	It allowed me more time to spend with them, which was good	I made new friends	Yes, sometimes	Yes
No	16-25	Female	Makerere University	Undergraduate	No	No	With family or friends	Christian	Yes, I think it is real	I think everyone is at risk of catching the virus	Yes, I think it's a threat to health	Yes, I think it’s a threat to me and others	Yes	I was no longer able to do this	I was no longer able to do this	I was no longer able to do this	I was no longer able to do this	I was no longer able to do this	I was still able to do this but not like before	I was no longer able to do this	I never used to do this	I was no longer able to do this	I was no longer able to do this	I was no longer able to do this	Eating, Sleeping, Watching movies, Talking on the phone (e.g. calling friends and family), Being on social media (WhatsApp, Twitter, Facebook, Reddit)	It gave me more time to sleep, It gave me more time to study and catch up on course material I had difficulty with, It gave me more time to look after myself and my family, I enjoyed the free time, I was bored, I wasn’t able to see my family and/or friends, I didn’t know what to do with all the free time, It was stressful to not know when school resumes or when things will return to normal	Yes, I think it’s very important to have a face mask on	Yes	Yes	It’s expensive to have internet access for online classes	Yes, and it was my first time doing this	Yes, it wasn't my first time but I did it more during the lockdown	I didn't do this	I didn't do this	I didn't do this	I didn't do this	Yes, it wasn't my first time but I did it more during the lockdown	I didn't do this	I didn't do this	I didn't do this	I didn't do this	I didn't do this	I didn't do this	Yes I lost my job	Yes	I missed them because I was no longer able to see them as often as before	My relationships with my friends became weaker	Yes, a lot	No
No	16-25	Female	Mbarara university of science and technology	Undergraduate	No	No	With family or friends	Christian	I am uncertain about whether it's real or not	I don't think I'm at risk of catching the virus because I follow all preventive measures	Yes, I think it's a threat to health	Yes, I think it’s a threat to me and others	Yes	I was no longer able to do this	I was no longer able to do this	I was no longer able to do this	I was no longer able to do this	I was no longer able to do this	I was still able to do this but not like before	I was no longer able to do this	I was no longer able to do this	I was no longer able to do this	I was no longer able to do this	I was no longer able to do this	Eating, Sleeping, Talking with people around me, Being on social media (WhatsApp, Twitter, Facebook, Reddit), Studying (including school assignments and individual research)	It gave me more time to spend with the people I love, It gave me more time to look after myself and my family, I didn’t know what to do with all the free time, It was stressful to not know when school resumes or when things will return to normal	I did not go out during the lockdown	Yes	No	It’s expensive to have internet access for online classes, My connection is usually poor so I don’t really learn anything, I feel like it’s a waste of time	I didn't do this	Yes, and it was my first time doing this	Yes, and it was my first time doing this	I didn't do this	I didn't do this	I didn't do this	Yes, and it was my first time doing this	I didn't do this	I didn't do this	I didn't do this	I didn't do this	I didn't do this	I didn't do this	No, it hasn’t changed	Yes	It allowed me more time to spend with them, which was good	I lost friends	Yes, sometimes	No
No	16-25	Female	Makerere University	Undergraduate	No	No	With family or friends	Christian	Yes, I think it is real	I think everyone is at risk of catching the virus	Yes, I think it's a threat to health	Yes, I think it’s a threat to me and others	Yes	I was no longer able to do this	I never used to do this	I was no longer able to do this	I was still able to do this but not like before	I was no longer able to do this	I was still able to do this but not like before	I was no longer able to do this	I was still able to do this but not like before	I was still able to do this but not like before	I was no longer able to do this	I was still able to do this but not like before	Exercising, Talking with people around me, Talking on the phone (e.g. calling friends and family), Being on social media (WhatsApp, Twitter, Facebook, Reddit), Studying (including school assignments and individual research)	It gave me more time to spend with the people I love, It gave me more time to engage in other activities, It gave me more time to study and catch up on course material I had difficulty with, It gave me more time to look after myself and my family, I enjoyed the free time, It was stressful to not know when school resumes or when things will return to normal	Yes, I think it’s very important to have a face mask on	Yes	No	I enjoyed it, It’s expensive to have internet access for online classes	Yes, and it was my first time doing this	Yes, and it was my first time doing this	I didn't do this	I didn't do this	Yes, it wasn't my first time but I did it more during the lockdown	I didn't do this	Yes, it wasn't my first time but I did it more during the lockdown	I didn't do this	Yes, it wasn't my first time but I did it more during the lockdown	I didn't do this	I didn't do this	I didn't do this	I didn't do this	No, it hasn’t changed	No	It allowed me more time to spend with them, which was good	My relationships with my friends became stronger	Hardly	No
No	16-25	Female	IUIU	Undergraduate	No	No	Alone	Christian	Yes, I think it is real	I don't think I'm at risk of catching the virus because I follow all preventive measures	Yes, I think it's a threat to health	I think it's a threat to me but not to others	Yes	I was no longer able to do this	I never used to do this	I was still able to do this but not like before	I was still able to do this but not like before	I never used to do this	I was still able to do this as normal	I was no longer able to do this	I was still able to do this but not like before	I never used to do this	I never used to do this	I never used to do this	Eating, Sleeping, Talking on the phone (e.g. calling friends and family), Being on social media (WhatsApp, Twitter, Facebook, Reddit), Involvement in online organisations	It gave me more time to engage in other activities, It gave me more time to sleep, I enjoyed the free time, I was bored, I wasn’t able to see my family and/or friends, I didn’t know what to do with all the free time	Yes, I think it’s very important to have a face mask on	No because it wasn’t possible to do this especially in crowded areas	No	I feel like it’s a waste of time	I didn't do this	Yes, and it was my first time doing this	Yes, and it was my first time doing this	Yes, and it was my first time doing this	Yes, and it was my first time doing this	Yes, and it was my first time doing this	I didn't do this	I didn't do this	I didn't do this	I didn't do this	I didn't do this	I didn't do this	I didn't do this	No, it hasn’t changed		I missed them because I was no longer able to see them as often as before	My relationships with my friends became weaker	Yes, a lot	Yes
No	26-30	Female	YMCA, Wandegeya	Undergraduate	No	No	Alone	Christian	Yes, I think it is real but it was deliberately created or released by people	I think everyone is at risk of catching the virus	Yes, I think it's a threat to health	Yes, I think it’s a threat to me and others	Yes	I was no longer able to do this	I was still able to do this but not like before	I was no longer able to do this	I was no longer able to do this	I was no longer able to do this	I was still able to do this but not like before	I was still able to do this but not like before	I was no longer able to do this	I was still able to do this but not like before	I was no longer able to do this	I was still able to do this but not like before	Eating, Sleeping, Watching movies, Being on social media (WhatsApp, Twitter, Facebook, Reddit)	I was bored, I wasn’t able to see my family and/or friends, I didn’t know what to do with all the free time	I did not go out during the lockdown	No because it wasn’t possible to do this especially in crowded areas	No	I feel like it’s a waste of time	I didn't do this	Yes, and it was my first time doing this	I didn't do this	I didn't do this	I didn't do this	Yes, and it was my first time doing this	Yes, it wasn't my first time but I did it more during the lockdown	I didn't do this	I didn't do this	I didn't do this	I didn't do this	I didn't do this	I didn't do this	No, it hasn’t changed	Yes	I missed them because I was no longer able to see them as often as before	There was no change in my relationships with my friends	Yes, sometimes	Yes
No	31-35	Male	Uganda Martyrs University- Nkozi	Undergraduate	No	Yes	Alone	Christian	Yes, I think it is real but it was deliberately created or released by people	I’m not at risk of catching the virus because I believe I have a strong immune system	Yes, I think it's a threat to health	Yes, I think it’s a threat to me and others	Not really	I was no longer able to do this	I was no longer able to do this	I was still able to do this but not like before	I was no longer able to do this	I was no longer able to do this	I was no longer able to do this	I was no longer able to do this	I was no longer able to do this	I was no longer able to do this	I was no longer able to do this	I was still able to do this as normal	Sleeping	It gave me more time to sleep	No, I don’t like the idea of wearing face masks	No, because Government guidelines on social distancing were not clear	No	I feel like it’s a waste of time	I didn't do this	Yes, it wasn't my first time but I did it more during the lockdown	I didn't do this	Yes, it wasn't my first time but I did it more during the lockdown	Yes, and it was my first time doing this	I didn't do this	Yes, and it was my first time doing this	I didn't do this	I didn't do this	I didn't do this	I didn't do this	I didn't do this	I didn't do this	Yes I lost my job	Yes	It didn’t change my relationship with them	There was no change in my relationships with my friends	Yes, a lot	No
No	31-35	Male	Uganda Martyrs University- Nkozi	Undergraduate	No	Yes	Alone	Christian	Yes, I think it is real but it was deliberately created or released by people	I’m not at risk of catching the virus because I believe I have a strong immune system	Yes, I think it's a threat to health	Yes, I think it’s a threat to me and others	Not really	I was no longer able to do this	I was no longer able to do this	I was still able to do this but not like before	I was no longer able to do this	I was no longer able to do this	I was no longer able to do this	I was no longer able to do this	I was no longer able to do this	I was no longer able to do this	I was no longer able to do this	I was still able to do this as normal	Sleeping	It gave me more time to sleep	No, I don’t like the idea of wearing face masks	No, because Government guidelines on social distancing were not clear	No	I feel like it’s a waste of time	I didn't do this	Yes, it wasn't my first time but I did it more during the lockdown	I didn't do this	Yes, it wasn't my first time but I did it more during the lockdown	Yes, and it was my first time doing this	I didn't do this	Yes, and it was my first time doing this	I didn't do this	I didn't do this	I didn't do this	I didn't do this	I didn't do this	I didn't do this	Yes I lost my job	Yes	It didn’t change my relationship with them	There was no change in my relationships with my friends	Yes, a lot	No
No	26-30	Female	YMCA comprehensive institute	Undergraduate	No	No	With family or friends	Christian	Yes, I think it is real but it was deliberately created or released by people	I think everyone is at risk of catching the virus	Yes, I think it's a threat to health	Yes, I think it’s a threat to me and others	Yes	I never used to do this	I never used to do this	I was no longer able to do this	I never used to do this	I never used to do this	I was no longer able to do this	I never used to do this	I was no longer able to do this	I never used to do this	I never used to do this	I never used to do this	Watching movies, Exercising, Being on social media (WhatsApp, Twitter, Facebook, Reddit), Studying (including school assignments and individual research)	It gave me more time to study and catch up on course material I had difficulty with, I was bored, It was stressful to not know when school resumes or when things will return to normal	Yes, I think it’s very important to have a face mask on	No because nobody really cared about social distancing	No	It’s expensive to have internet access for online classes, I had to borrow a computer from family/friends, I feel like it’s a waste of time	I didn't do this	I didn't do this	I didn't do this	Yes, it wasn't my first time but I did it more during the lockdown	Yes, and it was my first time doing this	I didn't do this	Yes, it wasn't my first time but I did it more during the lockdown	I didn't do this	I didn't do this	I didn't do this	I didn't do this	I didn't do this	I didn't do this	No, but I’m worried I may not be able to have my job again after the lockdown	Yes	It became stressful because we were spending too much time together	There was no change in my relationships with my friends	Yes, a lot	No
No	31-35	Male	Uganda Martyrs University- Nkozi	Undergraduate	No	Yes	Alone	Christian	Yes, I think it is real but it was deliberately created or released by people	I’m not at risk of catching the virus because I believe I have a strong immune system	Yes, I think it's a threat to health	Yes, I think it’s a threat to me and others	Not really	I was no longer able to do this	I was no longer able to do this	I was still able to do this but not like before	I was no longer able to do this	I was no longer able to do this	I was no longer able to do this	I was no longer able to do this	I was no longer able to do this	I was no longer able to do this	I was no longer able to do this	I was still able to do this as normal	Sleeping	It gave me more time to sleep	No, I don’t like the idea of wearing face masks	No, because Government guidelines on social distancing were not clear	No	I feel like it’s a waste of time	I didn't do this	Yes, it wasn't my first time but I did it more during the lockdown	I didn't do this	Yes, it wasn't my first time but I did it more during the lockdown	Yes, and it was my first time doing this	I didn't do this	Yes, and it was my first time doing this	I didn't do this	I didn't do this	I didn't do this	I didn't do this	I didn't do this	I didn't do this	Yes I lost my job	Yes	It didn’t change my relationship with them	There was no change in my relationships with my friends	Yes, a lot	No
No	26-30	Male	Makerere University	Postgraduate	No	No	With family or friends	Christian	Yes, I think it is real	I think everyone is at risk of catching the virus	Yes, I think it's a threat to health	Yes, I think it’s a threat to me and others	Yes	I was still able to do this but not like before	I was no longer able to do this	I was no longer able to do this	I was no longer able to do this	I was still able to do this but not like before	I was still able to do this but not like before	I was no longer able to do this	I was no longer able to do this	I was still able to do this but not like before	I was no longer able to do this	I was no longer able to do this	Sleeping, Being on social media (WhatsApp, Twitter, Facebook, Reddit), Studying (including school assignments and individual research), Agriculture	It gave me more time to study and catch up on course material I had difficulty with, It was stressful to not know when school resumes or when things will return to normal	Yes, I think it’s very important to have a face mask on	No because it wasn’t possible to do this especially in crowded areas	Yes	It’s expensive to have internet access for online classes	Yes, it wasn't my first time but I did it more during the lockdown	Yes, and it was my first time doing this	Yes, it wasn't my first time but I did it more during the lockdown	I didn't do this	Yes, and it was my first time doing this	Yes, it wasn't my first time but I did it more during the lockdown	Yes, it wasn't my first time but I did it more during the lockdown	I didn't do this	I didn't do this	I didn't do this	I didn't do this	I didn't do this	I didn't do this	Yes I lost my job	Yes	I missed them because I was no longer able to see them as often as before	I made new friends	Yes, a lot	No
No	26-30	Male	Oxford University	Postgraduate	No	No	Alone	Christian	Yes, I think it is real	I don't think I'm at risk of catching the virus because I follow all preventive measures	Yes, I think it's a threat to health	Yes, I think it’s a threat to me and others	Yes	I was no longer able to do this	I was still able to do this but not like before	I was still able to do this as normal	I was still able to do this but not like before	I was no longer able to do this	I was still able to do this as normal	I was no longer able to do this	I was no longer able to do this	I was no longer able to do this	I was no longer able to do this	I was still able to do this but not like before	Talking on the phone (e.g. calling friends and family), Being on social media (WhatsApp, Twitter, Facebook, Reddit), Carryingout work frim hime	It gave me more time to engage in other activities, It gave me more time to sleep, It gave me more time to study and catch up on course material I had difficulty with, It gave me more time to look after myself and my family, I was bored, It was stressful to not know when school resumes or when things will return to normal	Yes, I think it’s very important to have a face mask on	Yes	Yes	It’s expensive to have internet access for online classes	I didn't do this	Yes, it wasn't my first time but I did it more during the lockdown	I didn't do this	Yes, and it was my first time doing this	Yes, and it was my first time doing this	I didn't do this	Yes, it wasn't my first time but I did it more during the lockdown	I didn't do this	I didn't do this	I didn't do this	I didn't do this	I didn't do this	I didn't do this	No, it hasn’t changed	No	I missed them because I was no longer able to see them as often as before	My relationships with my friends became weaker	Yes, a lot	Yes
No	31-35	Male	Makerere university	Undergraduate	No	No	With family or friends	Christian	Yes, I think it is real	I think everyone is at risk of catching the virus	Yes, I think it's a threat to health	Yes, I think it’s a threat to me and others	Yes	I was no longer able to do this	I was no longer able to do this	I was no longer able to do this	I was no longer able to do this	I was no longer able to do this	I was still able to do this as normal	I was no longer able to do this	I was no longer able to do this	I never used to do this	I never used to do this	I was still able to do this as normal	Eating, Sleeping, Watching movies, Exercising, Talking with people around me, Talking on the phone (e.g. calling friends and family), Being on social media (WhatsApp, Twitter, Facebook, Reddit), Studying (including school assignments and individual research)	It gave me more time to spend with the people I love, It gave me more time to engage in other activities, It gave me more time to sleep, It gave me more time to study and catch up on course material I had difficulty with	Yes, I think it’s very important to have a face mask on	Yes	No	It’s expensive to have internet access for online classes	I didn't do this	I didn't do this	I didn't do this	I didn't do this	Yes, it wasn't my first time but I did it more during the lockdown	Yes, it wasn't my first time but I did it more during the lockdown	Yes, it wasn't my first time but I did it more during the lockdown	I didn't do this	I didn't do this	I didn't do this	I didn't do this	I didn't do this	I didn't do this	No, it hasn’t changed	No	I missed them because I was no longer able to see them as often as before	There was no change in my relationships with my friends	Hardly	No
No	16-25	Male	Makerere University	Postgraduate	No	No	With family or friends	Christian	Yes, I think it is real	I don't think I'm at risk of catching the virus because I follow all preventive measures	Yes, I think it's a threat to health	Yes, I think it’s a threat to me and others	Not really	I was no longer able to do this	I was still able to do this but not like before	I never used to do this	I was still able to do this but not like before	I was still able to do this but not like before	I was still able to do this but not like before	I was no longer able to do this	I was still able to do this but not like before	I was no longer able to do this	I was still able to do this but not like before	I was still able to do this as normal	Watching movies, Exercising, Talking on the phone (e.g. calling friends and family), Being on social media (WhatsApp, Twitter, Facebook, Reddit), Studying (including school assignments and individual research)	It gave me more time to engage in other activities, It gave me more time to study and catch up on course material I had difficulty with, It was stressful to not know when school resumes or when things will return to normal	Yes, I think it’s very important to have a face mask on	Yes	Yes	Online classes were disorganised	Yes, it wasn't my first time but I did it more during the lockdown	Yes, it wasn't my first time but I did it more during the lockdown	I didn't do this	I didn't do this	Yes, it wasn't my first time but I did it more during the lockdown	Yes, it wasn't my first time but I did it more during the lockdown	Yes, it wasn't my first time but I did it more during the lockdown	I didn't do this	I didn't do this	I didn't do this	I didn't do this	I didn't do this	I didn't do this	No, it hasn’t changed	No	It allowed me more time to spend with them, which was good	My relationships with my friends became stronger	Yes, sometimes	No
No	Over 35	Male	UMI	Postgraduate	Yes	Yes	With family or friends	Christian	Yes, I think it is real	I think everyone is at risk of catching the virus	Yes, I think it's a threat to health	Yes, I think it’s a threat to me and others	Yes	I was no longer able to do this	I was still able to do this but not like before	I never used to do this	I was no longer able to do this	I was still able to do this but not like before	I was still able to do this but not like before	I was no longer able to do this	I was no longer able to do this	I was still able to do this as normal	I was no longer able to do this	I was no longer able to do this	Sleeping, Exercising, Talking on the phone (e.g. calling friends and family), Being on social media (WhatsApp, Twitter, Facebook, Reddit)	It gave me more time to engage in other activities, It gave me more time to look after myself and my family, It was stressful to not know when school resumes or when things will return to normal	Yes, I think it’s very important to have a face mask on	No because it wasn’t possible to do this especially in crowded areas	No	It’s expensive to have internet access for online classes	I didn't do this	I didn't do this	I didn't do this	I didn't do this	I didn't do this	I didn't do this	I didn't do this	I didn't do this	I didn't do this	I didn't do this	I didn't do this	I didn't do this	I didn't do this	No, it hasn’t changed	Yes	It allowed me more time to spend with them, which was good	There was no change in my relationships with my friends	Yes, sometimes	Yes
No	26-30	Male	Makerere	Undergraduate	No	Yes	With family or friends	Christian	Yes, I think it is real	I think everyone is at risk of catching the virus	Yes, I think it's a threat to health	Yes, I think it’s a threat to me and others	Yes	I was no longer able to do this	I was still able to do this but not like before	I was no longer able to do this	I was no longer able to do this	I was no longer able to do this	I was still able to do this but not like before	I was still able to do this but not like before	I was no longer able to do this	I was no longer able to do this	I was no longer able to do this	I was no longer able to do this	Farm work	It gave me more time to engage in other activities	Yes, I think it’s very important to have a face mask on	Yes	No	I had to borrow a computer from family/friends	Yes, it wasn't my first time but I did it more during the lockdown	I didn't do this	I didn't do this	I didn't do this	I didn't do this	I didn't do this	I didn't do this	I didn't do this	I didn't do this	I didn't do this	I didn't do this	I didn't do this	I didn't do this	Yes I got a new job	Yes	It allowed me more time to spend with them, which was good	My relationships with my friends became stronger	Yes, a lot	No
No	26-30	Male	UMI	Postgraduate Postgraduate	Yes	Yes	With family or friends	Christian	Yes, I think it is real	I don't think I'm at risk of catching the virus because I follow all preventive measures	Yes, I think it's a threat to health	Yes, I think it’s a threat to me and others	Yes	I was no longer able to do this	I was still able to do this as normal	I was no longer able to do this	I was still able to do this as normal	I was still able to do this as normal	I was still able to do this as normal	I was no longer able to do this	I was still able to do this as normal	I was still able to do this as normal	I was no longer able to do this	I was no longer able to do this	Working	It gave me more time to spend with the people I love, It gave me more time to look after myself and my family, I enjoyed the free time, I was bored, I have not had any free time during the lockdown, It was stressful to not know when school resumes or when things will return to normal	Yes, I think it’s very important to have a face mask on	Yes	No	It’s expensive to have internet access for online classes	I didn't do this	Yes, it wasn't my first time but I did it more during the lockdown	I didn't do this	I didn't do this	I didn't do this	I didn't do this	Yes, it wasn't my first time but I did it more during the lockdown	I didn't do this	I didn't do this	I didn't do this	Yes, it wasn't my first time but I did it more during the lockdown	I didn't do this	I didn't do this	No, it hasn’t changed	Yes	It allowed me more time to spend with them, which was good	I made new friends	Yes, a lot	No
No	16-25	Female	KYAMBOGO University	Undergraduate	No	No	Alone	Christian	Yes, I think it is real	I think everyone is at risk of catching the virus	Yes, I think it's a threat to health	Yes, I think it’s a threat to me and others	Yes	I was no longer able to do this	I was still able to do this as normal	I never used to do this	I was still able to do this as normal	I was still able to do this but not like before	I was still able to do this as normal	I was no longer able to do this	I was still able to do this but not like before	I was still able to do this but not like before	I was no longer able to do this	I was no longer able to do this	Eating, Sleeping, Watching movies, Talking on the phone (e.g. calling friends and family), Being on social media (WhatsApp, Twitter, Facebook, Reddit)	It gave me more time to sleep, I enjoyed the free time, I was bored, I didn’t know what to do with all the free time, It was stressful to not know when school resumes or when things will return to normal	Yes, I think it’s very important to have a face mask on	Yes	No		I didn't do this	Yes, and it was my first time doing this	I didn't do this	Yes, and it was my first time doing this	I didn't do this	Yes, it wasn't my first time but I did it more during the lockdown	I didn't do this	I didn't do this	Yes, and it was my first time doing this	I didn't do this	I didn't do this	Yes, it wasn't my first time but I did it more during the lockdown	I didn't do this	No, it hasn’t changed	No	It didn’t change my relationship with them	My relationships with my friends became weaker	Yes, a lot	Yes
No	31-35	Male	Kampala International University	Postgraduate	No	Yes	Alone	Christian	Yes, I think it is real	I think everyone is at risk of catching the virus	Yes, I think it's a threat to health	Yes, I think it’s a threat to me and others	Yes	I was no longer able to do this	I was still able to do this but not like before	I was no longer able to do this	I was still able to do this but not like before	I was still able to do this but not like before	I was still able to do this but not like before	I never used to do this	I never used to do this	I was still able to do this but not like before	I was no longer able to do this	I never used to do this	Watching movies, Exercising, Talking with people around me, Talking on the phone (e.g. calling friends and family), Being on social media (WhatsApp, Twitter, Facebook, Reddit), Studying (including school assignments and individual research)	It gave me more time to spend with the people I love, It gave me more time to study and catch up on course material I had difficulty with, I was bored, I wasn’t able to see my family and/or friends, It was stressful to not know when school resumes or when things will return to normal	Yes, I think it’s very important to have a face mask on	Yes	Yes	I enjoyed it	Yes, and it was my first time doing this	I didn't do this	I didn't do this	I didn't do this	Yes, and it was my first time doing this	I didn't do this	I didn't do this	I didn't do this	I didn't do this	I didn't do this	I didn't do this	I didn't do this	I didn't do this	No, it hasn’t changed	No	It didn’t change my relationship with them	My relationships with my friends became weaker	Yes, sometimes	No
No	16-25	Female	King Ceasor University	Undergraduate	No	No	Alone	Christian	Yes, I think it is real	I think everyone is at risk of catching the virus	Yes, I think it's a threat to health	Yes, I think it’s a threat to me and others	Yes	I was no longer able to do this	I was no longer able to do this	I was no longer able to do this	I was no longer able to do this	I was no longer able to do this	I was still able to do this but not like before	I was no longer able to do this	I was no longer able to do this	I was no longer able to do this	I was no longer able to do this	I was still able to do this but not like before	Eating, Sleeping, Watching movies, Talking with people around me, Talking on the phone (e.g. calling friends and family), Being on social media (WhatsApp, Twitter, Facebook, Reddit), Studying (including school assignments and individual research)	I was bored, I wasn’t able to see my family and/or friends, It was stressful to not know when school resumes or when things will return to normal	Yes, I think it’s very important to have a face mask on	No because it wasn’t possible to do this especially in crowded areas	Yes	It’s expensive to have internet access for online classes, Online classes were disorganised, My connection is usually poor so I don’t really learn anything, I feel like it’s a waste of time	Yes, it wasn't my first time but I did it more during the lockdown	Yes, it wasn't my first time but I did it more during the lockdown	I didn't do this	I didn't do this	I didn't do this	I didn't do this	Yes, and it was my first time doing this	I didn't do this	I didn't do this	I didn't do this	I didn't do this	I didn't do this	I didn't do this	No, it hasn’t changed	Yes	I missed them because I was no longer able to see them as often as before	My relationships with my friends became stronger	Yes, a lot	No
No	16-25	Male	Iuiu	Undergraduate	No	No	With family or friends	Muslim	Yes, I think it is real	I think everyone is at risk of catching the virus	Yes, I think it's a threat to health	Yes, I think it’s a threat to me and others	Yes	I was no longer able to do this	I was no longer able to do this	I was still able to do this but not like before	I was still able to do this but not like before	I was no longer able to do this	I was still able to do this but not like before	I was still able to do this but not like before	I was no longer able to do this	I was still able to do this but not like before	I was no longer able to do this	I was still able to do this but not like before	Watching movies, Being on social media (WhatsApp, Twitter, Facebook, Reddit)	It gave me more time to sleep, I was bored	Yes, I think it’s very important to have a face mask on	Yes	No	I feel like it’s a waste of time	I didn't do this	I didn't do this	I didn't do this	I didn't do this	I didn't do this	I didn't do this	Yes, and it was my first time doing this	I didn't do this	I didn't do this	I didn't do this	I didn't do this	I didn't do this	I didn't do this	No, it hasn’t changed	Yes	It allowed me more time to spend with them, which was good	There was no change in my relationships with my friends	Yes, sometimes	No
No	16-25	Male	Clarke International University(CIU) Kampala	Undergraduate	No	No	With family or friends	Christian	Yes, I think it is real	I think everyone is at risk of catching the virus	Yes, I think it's a threat to health	Yes, I think it’s a threat to me and others	Yes	I was no longer able to do this	I never used to do this	I never used to do this	I was no longer able to do this	I was still able to do this but not like before	I was still able to do this but not like before	I was no longer able to do this	I was still able to do this but not like before	I was still able to do this but not like before	I was still able to do this but not like before	I was no longer able to do this	Eating, Sleeping, Watching movies, Exercising, Talking on the phone (e.g. calling friends and family), Being on social media (WhatsApp, Twitter, Facebook, Reddit)	I was bored, I wasn’t able to see my family and/or friends, I didn’t know what to do with all the free time, It was stressful to not know when school resumes or when things will return to normal	Yes, because the Government made it mandatory and I didn’t want to get in trouble for breaking the law	Yes	Yes	It’s expensive to have internet access for online classes, I had to borrow a computer from family/friends, Online classes were disorganised, My connection is usually poor so I don’t really learn anything, I feel like it’s a waste of time	Yes, and it was my first time doing this	I didn't do this	I didn't do this	I didn't do this	I didn't do this	I didn't do this	I didn't do this	I didn't do this	I didn't do this	I didn't do this	I didn't do this	Yes, it wasn't my first time but I did it more during the lockdown	Yes, it wasn't my first time but I did it more during the lockdown	No, it hasn’t changed	Yes	It became stressful because we were spending too much time together	My relationships with my friends became weaker	Yes, a lot	No
No	16-25	Female	Islamic university in Uganda	Undergraduate	No	No	With family or friends	Muslim	I am uncertain about whether it's real or not	I think everyone is at risk of catching the virus	Yes, I think it's a threat to health	Yes, I think it’s a threat to me and others	Yes	I was no longer able to do this	I was no longer able to do this	I was still able to do this but not like before	I was still able to do this but not like before	I was still able to do this but not like before	I was no longer able to do this	I was no longer able to do this	I was no longer able to do this	I was no longer able to do this	I was no longer able to do this	I was still able to do this but not like before	Eating, Sleeping, Watching movies, Talking on the phone (e.g. calling friends and family), Being on social media (WhatsApp, Twitter, Facebook, Reddit)	It gave me more time to engage in other activities, It was stressful to have my kids at home everyday	Yes, I think it’s very important to have a face mask on	Yes	Yes	Online classes were disorganised, My connection is usually poor so I don’t really learn anything, I feel like it’s a waste of time	I didn't do this	Yes, it wasn't my first time but I did it more during the lockdown	I didn't do this	Yes, and it was my first time doing this	I didn't do this	I didn't do this	I didn't do this	Yes, and it was my first time doing this	Yes, and it was my first time doing this	I didn't do this	I didn't do this	I didn't do this	I didn't do this	No, it hasn’t changed	No	It allowed me more time to spend with them, which was good	I made new friends	Yes, a lot	No
No	16-25	Male	Kyu	Undergraduate	No	No	Alone	Christian	Yes, I think it is real	I think everyone is at risk of catching the virus	Yes, I think it's a threat to health	Yes, I think it’s a threat to me and others	Yes	I was no longer able to do this	I was still able to do this but not like before	I was still able to do this as normal	I was no longer able to do this	I was no longer able to do this	I was still able to do this but not like before	I was no longer able to do this	I was no longer able to do this	I was still able to do this but not like before	I was no longer able to do this	I was still able to do this but not like before	Exercising	It gave me more time to engage in other activities	Yes, I think it’s very important to have a face mask on	Yes	No	It’s expensive to have internet access for online classes	I didn't do this	Yes, and it was my first time doing this	I didn't do this	Yes, and it was my first time doing this	Yes, and it was my first time doing this	Yes, it wasn't my first time but I did it more during the lockdown	I didn't do this	I didn't do this	I didn't do this	I didn't do this	I didn't do this	I didn't do this	I didn't do this	Yes I lost my job	Yes	I missed them because I was no longer able to see them as often as before	I lost friends	Yes, a lot	No
No	16-25	Female	Uganda Christian University	Undergraduate	No	No	With family or friends	Christian	Yes, I think it is real	I think everyone is at risk of catching the virus	Yes, I think it's a threat to health	Yes, I think it’s a threat to me and others	Yes	I was no longer able to do this	I was still able to do this but not like before	I was no longer able to do this	I was no longer able to do this	I was no longer able to do this	I was no longer able to do this	I was no longer able to do this	I was no longer able to do this	I was still able to do this but not like before	I was no longer able to do this	I was no longer able to do this	Eating, Sleeping, Watching movies, Talking on the phone (e.g. calling friends and family)	It gave me more time to spend with the people I love, It gave me more time to engage in other activities, It gave me more time to look after myself and my family, I enjoyed the free time, I wasn’t able to see my family and/or friends, It was stressful to not know when school resumes or when things will return to normal	Yes, I think it’s very important to have a face mask on	Yes	No	It’s expensive to have internet access for online classes, Online classes were disorganised	I didn't do this	Yes, it wasn't my first time but I did it more during the lockdown	I didn't do this	I didn't do this	I didn't do this	Yes, and it was my first time doing this	Yes, it wasn't my first time but I did it more during the lockdown	I didn't do this	I didn't do this	I didn't do this	Yes, it wasn't my first time but I did it more during the lockdown	I didn't do this	I didn't do this	No, it hasn’t changed	Yes	It allowed me more time to spend with them, which was good	My relationships with my friends became weaker	Yes, a lot	Yes
No	16-25	Female	Habib medical school	Undergraduate	No	No	With family or friends	Christian	Yes, I think it is real but it was deliberately created or released by people	I’m not at risk of catching the virus because I believe I have a strong immune system	Yes, I think it's a threat to health	I don't think it's a threat to me but I think it's a threat to others	Not really	I was no longer able to do this	I was still able to do this but not like before	I was no longer able to do this	I was no longer able to do this	I was no longer able to do this	I was no longer able to do this	I was no longer able to do this	I was no longer able to do this	I was no longer able to do this	I was no longer able to do this	I was no longer able to do this	Eating, Sleeping, Watching movies, Exercising	I was bored	Yes, because the Government made it mandatory and I didn’t want to get in trouble for breaking the law	No because it wasn’t possible to do this especially in crowded areas	No	My connection is usually poor so I don’t really learn anything, I feel like it’s a waste of time	I didn't do this	I didn't do this	I didn't do this	I didn't do this	I didn't do this	I didn't do this	I didn't do this	I didn't do this	I didn't do this	I didn't do this	I didn't do this	I didn't do this	I didn't do this	No, but I’m worried I may not be able to have my job again after the lockdown	Yes	It didn’t change my relationship with them	I made new friends	Yes, a lot	Yes
No	16-25	Female	ISLAMIC UNIVERSITY IN UGANDA	Undergraduate	No	No	Alone	Muslim	Yes, I think it is real but it was deliberately created or released by people	I don't think I'm at risk of catching the virus because I follow all preventive measures	Yes, I think it's a threat to health	Yes, I think it’s a threat to me and others	Yes	I was no longer able to do this	I was no longer able to do this	I never used to do this	I never used to do this	I never used to do this	I was still able to do this but not like before	I was no longer able to do this	I was no longer able to do this	I never used to do this	I never used to do this	I was still able to do this but not like before	Eating, Sleeping, Watching movies, Exercising, Talking with people around me, Talking on the phone (e.g. calling friends and family), Being on social media (WhatsApp, Twitter, Facebook, Reddit), Studying (including school assignments and individual research)	It gave me more time to sleep, It gave me more time to study and catch up on course material I had difficulty with, It gave me more time to look after myself and my family, I was bored, I wasn’t able to see my family and/or friends, It was stressful to not know when school resumes or when things will return to normal	Yes, I think it’s very important to have a face mask on	Yes	No	It’s expensive to have internet access for online classes, I had to borrow a computer from family/friends, Online classes were disorganised, My connection is usually poor so I don’t really learn anything, I feel like it’s a waste of time	Yes, and it was my first time doing this	Yes, and it was my first time doing this	I didn't do this	I didn't do this	I didn't do this	I didn't do this	I didn't do this	I didn't do this	I didn't do this	I didn't do this	I didn't do this	I didn't do this	I didn't do this	No, it hasn’t changed	No	I missed them because I was no longer able to see them as often as before	I made new friends	Hardly	Yes
No	16-25	Female	Kabale university	Undergraduate	No	No	With family or friends	Christian	Yes, I think it is real	I think everyone is at risk of catching the virus	Yes, I think it's a threat to health	Yes, I think it’s a threat to me and others	Yes	I was no longer able to do this	I was still able to do this as normal	I was still able to do this as normal	I was still able to do this as normal	I was still able to do this as normal	I was still able to do this as normal	I was no longer able to do this	I was still able to do this as normal	I was still able to do this as normal	I was no longer able to do this	I was still able to do this as normal	Studying (including school assignments and individual research)	It gave me more time to study and catch up on course material I had difficulty with, I have not had any free time during the lockdown	Yes, I think it’s very important to have a face mask on	Yes	No	I enjoyed it	Yes, it wasn't my first time but I did it more during the lockdown	Yes, it wasn't my first time but I did it more during the lockdown	Yes, it wasn't my first time but I did it more during the lockdown	Yes, it wasn't my first time but I did it more during the lockdown	Yes, it wasn't my first time but I did it more during the lockdown	Yes, it wasn't my first time but I did it more during the lockdown	Yes, it wasn't my first time but I did it more during the lockdown	Yes, it wasn't my first time but I did it more during the lockdown	I didn't do this	I didn't do this	I didn't do this	I didn't do this	I didn't do this	No, it hasn’t changed	No	It allowed me more time to spend with them, which was good	My relationships with my friends became stronger	Never	No
No	16-25	Female	Polytech	Undergraduate	No	No	Alone	Christian	Yes, I think it is real	I think everyone is at risk of catching the virus	No, I don't think it's a threat to health	I don't think it's a threat to me but I think it's a threat to others	Yes	I was no longer able to do this	I was no longer able to do this	I was no longer able to do this	I was no longer able to do this	I was no longer able to do this	I was no longer able to do this	I was no longer able to do this	I was no longer able to do this	I was no longer able to do this	I was no longer able to do this	I was no longer able to do this	Eating, Sleeping, Watching movies, Exercising, Talking on the phone (e.g. calling friends and family), Being on social media (WhatsApp, Twitter, Facebook, Reddit)	I was bored, I wasn’t able to see my family and/or friends, I didn’t know what to do with all the free time, It was stressful to not know when school resumes or when things will return to normal	I did not go out during the lockdown	Yes	No	Online classes were disorganised, My connection is usually poor so I don’t really learn anything	Yes, and it was my first time doing this	Yes, and it was my first time doing this	I didn't do this	I didn't do this	Yes, it wasn't my first time but I did it more during the lockdown	I didn't do this	Yes, it wasn't my first time but I did it more during the lockdown	I didn't do this	I didn't do this	I didn't do this	I didn't do this	I didn't do this	I didn't do this	No, it hasn’t changed	Yes	It didn’t change my relationship with them	There was no change in my relationships with my friends	Yes, sometimes	No
No	31-35	Male	Makerere university	Undergraduate	No	Yes	Alone	Christian	Yes, I think it is real but it was deliberately created or released by people	I think everyone is at risk of catching the virus	Yes, I think it's a threat to health	Yes, I think it’s a threat to me and others	Yes	I was no longer able to do this	I was still able to do this but not like before	I was no longer able to do this	I was still able to do this but not like before	I was still able to do this but not like before	I was still able to do this as normal	I was no longer able to do this	I was still able to do this but not like before	I was still able to do this but not like before	I was no longer able to do this	I was no longer able to do this	Eating, Sleeping, Watching movies, Talking with people around me, Talking on the phone (e.g. calling friends and family), Being on social media (WhatsApp, Twitter, Facebook, Reddit), Studying (including school assignments and individual research)	It gave me more time to sleep, It gave me more time to study and catch up on course material I had difficulty with, I was bored, I wasn’t able to see my family and/or friends, I didn’t know what to do with all the free time	Yes, I think it’s very important to have a face mask on	Yes	No	It’s expensive to have internet access for online classes	Yes, and it was my first time doing this	Yes, and it was my first time doing this	I didn't do this	I didn't do this	I didn't do this	I didn't do this	Yes, and it was my first time doing this	Yes, and it was my first time doing this	I didn't do this	I didn't do this	Yes, it wasn't my first time but I did it more during the lockdown	I didn't do this	Yes, and it was my first time doing this	No, it hasn’t changed	Yes	It didn’t change my relationship with them	My relationships with my friends became weaker	Yes, a lot	No
No	16-25	Female	Kampala international university	Undergraduate	No	No	Alone	Muslim	Yes, I think it is real	I think everyone is at risk of catching the virus	Yes, I think it's a threat to health	Yes, I think it’s a threat to me and others	Yes	I was no longer able to do this	I was no longer able to do this	I was no longer able to do this	I was still able to do this but not like before	I was no longer able to do this	I was still able to do this but not like before	I was still able to do this but not like before	I was still able to do this but not like before	I was still able to do this but not like before	I was no longer able to do this	I was still able to do this but not like before	Eating, Sleeping, Watching movies, Exercising, Being on social media (WhatsApp, Twitter, Facebook, Reddit), Studying (including school assignments and individual research)	It gave me more time to spend with the people I love, It gave me more time to sleep, It gave me more time to study and catch up on course material I had difficulty with, It gave me more time to look after myself and my family, I was bored, It was stressful to not know when school resumes or when things will return to normal	Yes, I think it’s very important to have a face mask on	Yes	No		I didn't do this	Yes, it wasn't my first time but I did it more during the lockdown	I didn't do this	I didn't do this	I didn't do this	Yes, and it was my first time doing this	Yes, it wasn't my first time but I did it more during the lockdown	I didn't do this	I didn't do this	I didn't do this	I didn't do this	I didn't do this	I didn't do this	No, it hasn’t changed	Yes	It allowed me more time to spend with them, which was good	My relationships with my friends became weaker	Yes, sometimes	No
No	16-25	Female	Iuiu	Undergraduate	No	No	With family or friends	Muslim	Yes, I think it is real	I think everyone is at risk of catching the virus	Yes, I think it's a threat to health	Yes, I think it’s a threat to me and others	Yes	I was no longer able to do this	I was no longer able to do this	I was no longer able to do this	I was still able to do this but not like before	I was no longer able to do this	I was still able to do this but not like before	I was no longer able to do this	I was still able to do this but not like before	I was still able to do this but not like before	I was no longer able to do this	I was no longer able to do this	Eating, Sleeping, Watching movies, Talking with people around me, Talking on the phone (e.g. calling friends and family), Being on social media (WhatsApp, Twitter, Facebook, Reddit), Studying (including school assignments and individual research)	It gave me more time to spend with the people I love, I was bored, I wasn’t able to see my family and/or friends, It was stressful to not know when school resumes or when things will return to normal	Yes, I think it’s very important to have a face mask on	Yes	No		I didn't do this	Yes, it wasn't my first time but I did it more during the lockdown	I didn't do this	I didn't do this	Yes, it wasn't my first time but I did it more during the lockdown	Yes, and it was my first time doing this	Yes, it wasn't my first time but I did it more during the lockdown	I didn't do this	I didn't do this	I didn't do this	I didn't do this	I didn't do this	I didn't do this	No, but I’m worried I may not be able to have my job again after the lockdown	Yes	It didn’t change my relationship with them	There was no change in my relationships with my friends	Yes, a lot	No
No	31-35	Male	Please live this out thank you	Undergraduate	Yes	Yes	With family or friends	Christian	Yes, I think it is real but it was deliberately created or released by people	I think everyone is at risk of catching the virus	Yes, I think it's a threat to health	Yes, I think it’s a threat to me and others	Yes	I was still able to do this but not like before	I was no longer able to do this	I was still able to do this but not like before	I was no longer able to do this	I was no longer able to do this	I was still able to do this but not like before	I was no longer able to do this	I was no longer able to do this	I was no longer able to do this	I was no longer able to do this	I was no longer able to do this	Eating, Watching movies, Exercising, Talking on the phone (e.g. calling friends and family), Being on social media (WhatsApp, Twitter, Facebook, Reddit), Studying (including school assignments and individual research)	It gave me more time to spend with the people I love, It gave me more time to study and catch up on course material I had difficulty with, I was bored, I have not had any free time during the lockdown, It was stressful to not know when school resumes or when things will return to normal	Yes, I think it’s very important to have a face mask on	Yes	Yes	It’s expensive to have internet access for online classes, I had to borrow a computer from family/friends	Yes, it wasn't my first time but I did it more during the lockdown	Yes, and it was my first time doing this	I didn't do this	I didn't do this	Yes, and it was my first time doing this	Yes, it wasn't my first time but I did it more during the lockdown	I didn't do this	Yes, it wasn't my first time but I did it more during the lockdown	I didn't do this	I didn't do this	I didn't do this	I didn't do this	I didn't do this	No, it hasn’t changed	Yes	It allowed me more time to spend with them, which was good	My relationships with my friends became weaker	Hardly	No
No	31-35	Male	Please live this out thank you	Undergraduate	Yes	Yes	With family or friends	Christian	Yes, I think it is real but it was deliberately created or released by people	I think everyone is at risk of catching the virus	Yes, I think it's a threat to health	Yes, I think it’s a threat to me and others	Yes	I was still able to do this but not like before	I was no longer able to do this	I was still able to do this but not like before	I was no longer able to do this	I was no longer able to do this	I was still able to do this but not like before	I was no longer able to do this	I was no longer able to do this	I was no longer able to do this	I was no longer able to do this	I was no longer able to do this	Eating, Watching movies, Exercising, Talking on the phone (e.g. calling friends and family), Being on social media (WhatsApp, Twitter, Facebook, Reddit), Studying (including school assignments and individual research)	It gave me more time to spend with the people I love, It gave me more time to study and catch up on course material I had difficulty with, I was bored, I have not had any free time during the lockdown, It was stressful to not know when school resumes or when things will return to normal	Yes, I think it’s very important to have a face mask on	Yes	Yes	It’s expensive to have internet access for online classes, I had to borrow a computer from family/friends	Yes, it wasn't my first time but I did it more during the lockdown	Yes, and it was my first time doing this	I didn't do this	I didn't do this	Yes, and it was my first time doing this	Yes, it wasn't my first time but I did it more during the lockdown	I didn't do this	Yes, it wasn't my first time but I did it more during the lockdown	I didn't do this	I didn't do this	I didn't do this	I didn't do this	I didn't do this	No, it hasn’t changed	Yes	It allowed me more time to spend with them, which was good	My relationships with my friends became weaker	Hardly	No
No	31-35	Male	Please live this out thank you	Undergraduate	Yes	Yes	With family or friends	Christian	Yes, I think it is real but it was deliberately created or released by people	I think everyone is at risk of catching the virus	Yes, I think it's a threat to health	Yes, I think it’s a threat to me and others	Yes	I was still able to do this but not like before	I was no longer able to do this	I was still able to do this but not like before	I was no longer able to do this	I was no longer able to do this	I was still able to do this but not like before	I was no longer able to do this	I was no longer able to do this	I was no longer able to do this	I was no longer able to do this	I was no longer able to do this	Eating, Watching movies, Exercising, Talking on the phone (e.g. calling friends and family), Being on social media (WhatsApp, Twitter, Facebook, Reddit), Studying (including school assignments and individual research)	It gave me more time to spend with the people I love, It gave me more time to study and catch up on course material I had difficulty with, I was bored, I have not had any free time during the lockdown, It was stressful to not know when school resumes or when things will return to normal	Yes, I think it’s very important to have a face mask on	Yes	Yes	It’s expensive to have internet access for online classes, I had to borrow a computer from family/friends	Yes, it wasn't my first time but I did it more during the lockdown	Yes, and it was my first time doing this	I didn't do this	I didn't do this	Yes, and it was my first time doing this	Yes, it wasn't my first time but I did it more during the lockdown	I didn't do this	Yes, it wasn't my first time but I did it more during the lockdown	I didn't do this	I didn't do this	I didn't do this	I didn't do this	I didn't do this	No, it hasn’t changed	Yes	It allowed me more time to spend with them, which was good	My relationships with my friends became weaker	Hardly	No
No	16-25	Female	Uganda Christian University	Undergraduate	No	No	With family or friends	Christian	Yes, I think it is real	I think everyone is at risk of catching the virus	Yes, I think it's a threat to health	Yes, I think it’s a threat to me and others	Yes	I was no longer able to do this	I was still able to do this but not like before	I was no longer able to do this	I was no longer able to do this	I was no longer able to do this	I was no longer able to do this	I was no longer able to do this	I was no longer able to do this	I was still able to do this but not like before	I was no longer able to do this	I was no longer able to do this	Eating, Sleeping, Watching movies, Talking on the phone (e.g. calling friends and family)	It gave me more time to spend with the people I love, It gave me more time to engage in other activities, It gave me more time to look after myself and my family, I enjoyed the free time, I wasn’t able to see my family and/or friends, It was stressful to not know when school resumes or when things will return to normal	Yes, I think it’s very important to have a face mask on	Yes	No	It’s expensive to have internet access for online classes, Online classes were disorganised	I didn't do this	Yes, it wasn't my first time but I did it more during the lockdown	I didn't do this	I didn't do this	I didn't do this	Yes, and it was my first time doing this	Yes, it wasn't my first time but I did it more during the lockdown	I didn't do this	I didn't do this	I didn't do this	Yes, it wasn't my first time but I did it more during the lockdown	I didn't do this	I didn't do this	No, it hasn’t changed	Yes	It allowed me more time to spend with them, which was good	My relationships with my friends became weaker	Yes, a lot	Yes
No	16-25	Female	Kyambogo University	Undergraduate	No	No	With family or friends	Christian	Yes, I think it is real but it was deliberately created or released by people	I think everyone is at risk of catching the virus	Yes, I think it's a threat to health	Yes, I think it’s a threat to me and others	Yes	I was no longer able to do this	I never used to do this	I never used to do this	I was no longer able to do this	I was no longer able to do this	I was still able to do this but not like before	I was no longer able to do this	I was no longer able to do this	I never used to do this	I was no longer able to do this	I was still able to do this but not like before	Sleeping, Exercising, Talking on the phone (e.g. calling friends and family), Being on social media (WhatsApp, Twitter, Facebook, Reddit)	I was bored, I wasn’t able to see my family and/or friends, It was stressful to not know when school resumes or when things will return to normal	Yes, I think it’s very important to have a face mask on	No because it wasn’t possible to do this especially in crowded areas	No		I didn't do this	Yes, it wasn't my first time but I did it more during the lockdown	I didn't do this	I didn't do this	I didn't do this	I didn't do this	I didn't do this	Yes, it wasn't my first time but I did it more during the lockdown	I didn't do this	I didn't do this	I didn't do this	I didn't do this	I didn't do this	No, it hasn’t changed		I missed them because I was no longer able to see them as often as before	My relationships with my friends became weaker	Yes, a lot	Yes
No	16-25	Female	Iuiu Kampala campus	Undergraduate	No	No	With family or friends	Muslim	Yes, I think it is real but it was deliberately created or released by people	I think everyone is at risk of catching the virus	Yes, I think it's a threat to health	Yes, I think it’s a threat to me and others	Yes	I was no longer able to do this	I was no longer able to do this	I was still able to do this but not like before	I was no longer able to do this	I was no longer able to do this	I was still able to do this but not like before	I was no longer able to do this	I was no longer able to do this	I was still able to do this but not like before	I was no longer able to do this	I was still able to do this but not like before	Eating, Sleeping, Watching movies, Studying (including school assignments and individual research)	It gave me more time to spend with the people I love, It gave me more time to engage in other activities, It gave me more time to sleep, It gave me more time to study and catch up on course material I had difficulty with, It gave me more time to look after myself and my family, I enjoyed the free time, I didn’t know what to do with all the free time, It was stressful to not know when school resum…	Yes, I think it’s very important to have a face mask on	Yes	No	It’s expensive to have internet access for online classes	Yes, it wasn't my first time but I did it more during the lockdown	Yes, and it was my first time doing this	Yes, it wasn't my first time but I did it more during the lockdown	Yes, it wasn't my first time but I did it more during the lockdown	I didn't do this	Yes, it wasn't my first time but I did it more during the lockdown	I didn't do this	I didn't do this	Yes, it wasn't my first time but I did it more during the lockdown	I didn't do this	I didn't do this	I didn't do this	I didn't do this	No, it hasn’t changed	No	It allowed me more time to spend with them, which was good	My relationships with my friends became weaker	Yes, a lot	Yes
No	26-30	Female	Makerere University	Undergraduate	Yes	Yes	With family or friends	Christian	Yes, I think it is real but it was deliberately created or released by people	I think everyone is at risk of catching the virus	Yes, I think it's a threat to health	Yes, I think it’s a threat to me and others	Yes	I was still able to do this but not like before	I was still able to do this but not like before	I was still able to do this as normal	I was still able to do this as normal	I was still able to do this but not like before	I was still able to do this as normal	I was still able to do this but not like before	I was still able to do this but not like before	I was still able to do this as normal	I was still able to do this but not like before	I was still able to do this as normal	Sleeping, Exercising, Talking with people around me, Talking on the phone (e.g. calling friends and family), Being on social media (WhatsApp, Twitter, Facebook, Reddit)	It gave me more time to engage in other activities, I was bored, I wasn’t able to see my family and/or friends, It was stressful to not know when school resumes or when things will return to normal	Yes, I think it’s very important to have a face mask on	Yes	No	It’s expensive to have internet access for online classes, I had to borrow a computer from family/friends, My connection is usually poor so I don’t really learn anything	Yes, and it was my first time doing this	Yes, and it was my first time doing this	Yes, and it was my first time doing this	Yes, and it was my first time doing this	Yes, and it was my first time doing this	Yes, and it was my first time doing this	Yes, and it was my first time doing this	Yes, and it was my first time doing this	Yes, and it was my first time doing this	Yes, and it was my first time doing this	Yes, and it was my first time doing this	Yes, and it was my first time doing this	Yes, and it was my first time doing this	Yes I lost my job	Yes	I missed them because I was no longer able to see them as often as before	My relationships with my friends became weaker	Yes, a lot	Yes
No	26-30	Female	Kampala International University	Undergraduate	No	Yes	Alone	Christian	Yes, I think it is real	I don't think I'm at risk of catching the virus because I follow all preventive measures	Yes, I think it's a threat to health	Yes, I think it’s a threat to me and others	Yes	I was no longer able to do this	I never used to do this	I was no longer able to do this	I was no longer able to do this	I was no longer able to do this	I was still able to do this but not like before	I was no longer able to do this	I was no longer able to do this	I was no longer able to do this	I was no longer able to do this	I was no longer able to do this	Talking on the phone (e.g. calling friends and family)	I was bored, I wasn’t able to see my family and/or friends, I didn’t know what to do with all the free time, It was stressful to not know when school resumes or when things will return to normal	Yes, I think it’s very important to have a face mask on	Yes	No		Yes, and it was my first time doing this	Yes, and it was my first time doing this	I didn't do this	I didn't do this	I didn't do this	I didn't do this	Yes, and it was my first time doing this	I didn't do this	I didn't do this	I didn't do this	I didn't do this	I didn't do this	I didn't do this	No, it hasn’t changed		I missed them because I was no longer able to see them as often as before	There was no change in my relationships with my friends	Yes, a lot	No
No	26-30	Female	IUIU Kampala campus	Undergraduate	Yes	Yes	With family or friends	Muslim	Yes, I think it is real	I think everyone is at risk of catching the virus	Yes, I think it's a threat to health	Yes, I think it’s a threat to me and others	Yes	I was no longer able to do this	I was no longer able to do this	I was no longer able to do this	I was no longer able to do this	I was no longer able to do this	I was still able to do this but not like before	I was no longer able to do this	I was no longer able to do this	I was still able to do this but not like before	I was no longer able to do this	I was still able to do this but not like before	Eating, Sleeping, Watching movies, Exercising, Being on social media (WhatsApp, Twitter, Facebook, Reddit), Studying (including school assignments and individual research)	It gave me more time to spend with the people I love, It gave me more time to look after myself and my family, I enjoyed the free time, It was stressful to not know when school resumes or when things will return to normal	Yes, I think it’s very important to have a face mask on	Yes	No	It’s expensive to have internet access for online classes	Yes, and it was my first time doing this	Yes, it wasn't my first time but I did it more during the lockdown	I didn't do this	I didn't do this	I didn't do this	Yes, and it was my first time doing this	I didn't do this	I didn't do this	I didn't do this	I didn't do this	I didn't do this	I didn't do this	I didn't do this	No, it hasn’t changed	Yes	It allowed me more time to spend with them, which was good	There was no change in my relationships with my friends	Never	No
No	16-25	Female	Mayanja medical training institute	Postgraduate clinical medicine and community health	No	No	With family or friends	Christian	Yes, I think it is real	I think everyone is at risk of catching the virus	Yes, I think it's a threat to health	Yes, I think it’s a threat to me and others	Yes	I was no longer able to do this	I was still able to do this but not like before	I was still able to do this but not like before	I was still able to do this but not like before	I was still able to do this but not like before	I was still able to do this but not like before	I was no longer able to do this	I was still able to do this but not like before	I was still able to do this as normal	I was no longer able to do this	I was no longer able to do this	Eating, Sleeping, Watching movies, Talking with people around me, Talking on the phone (e.g. calling friends and family), Being on social media (WhatsApp, Twitter, Facebook, Reddit)	It gave me more time to engage in other activities, I was bored, I didn’t know what to do with all the free time, It was stressful to not know when school resumes or when things will return to normal	Yes, I think it’s very important to have a face mask on	Yes	No	It’s expensive to have internet access for online classes, I had to borrow a computer from family/friends, My connection is usually poor so I don’t really learn anything	Yes, it wasn't my first time but I did it more during the lockdown	Yes, it wasn't my first time but I did it more during the lockdown	I didn't do this	I didn't do this	Yes, and it was my first time doing this	I didn't do this	I didn't do this	I didn't do this	I didn't do this	I didn't do this	I didn't do this	I didn't do this	I didn't do this	Yes I lost my job	Yes	I missed them because I was no longer able to see them as often as before	My relationships with my friends became weaker	Yes, a lot	Yes
No	16-25	Male	Kampala International Universty	Undergraduate	No	No	With family or friends	Christian	Yes, I think it is real	I think everyone is at risk of catching the virus	Yes, I think it's a threat to health	Yes, I think it’s a threat to me and others	Not really	I was no longer able to do this	I never used to do this	I never used to do this	I was still able to do this but not like before	I was still able to do this as normal	I was still able to do this as normal	I was no longer able to do this	I was still able to do this but not like before	I never used to do this	I was no longer able to do this	I was still able to do this as normal	Eating, Sleeping, Watching movies, Exercising, Talking with people around me, Being on social media (WhatsApp, Twitter, Facebook, Reddit)	It gave me more time to spend with the people I love, It gave me more time to engage in other activities, It gave me more time to sleep, I enjoyed the free time, I was bored, I didn’t know what to do with all the free time, It was stressful to not know when school resumes or when things will return to normal	Yes, I think it’s very important to have a face mask on	Yes	No	It’s expensive to have internet access for online classes	I didn't do this	Yes, and it was my first time doing this	I didn't do this	I didn't do this	I didn't do this	I didn't do this	Yes, it wasn't my first time but I did it more during the lockdown	I didn't do this	I didn't do this	Yes, and it was my first time doing this	Yes, it wasn't my first time but I did it more during the lockdown	I didn't do this	I didn't do this	No, it hasn’t changed		It allowed me more time to spend with them, which was good	My relationships with my friends became weaker	Yes, a lot	Yes
No	16-25	Female	Uganda Christian University	Undergraduate	No	No	With family or friends	Christian	Yes, I think it is real	I think everyone is at risk of catching the virus	Yes, I think it's a threat to health	Yes, I think it’s a threat to me and others	Yes	I was no longer able to do this	I was still able to do this but not like before	I was no longer able to do this	I was no longer able to do this	I was no longer able to do this	I was no longer able to do this	I was no longer able to do this	I was no longer able to do this	I was still able to do this but not like before	I was no longer able to do this	I was no longer able to do this	Eating, Sleeping, Watching movies, Talking on the phone (e.g. calling friends and family)	It gave me more time to spend with the people I love, It gave me more time to engage in other activities, It gave me more time to look after myself and my family, I enjoyed the free time, I wasn’t able to see my family and/or friends, It was stressful to not know when school resumes or when things will return to normal	Yes, I think it’s very important to have a face mask on	Yes	No	It’s expensive to have internet access for online classes, Online classes were disorganised	I didn't do this	Yes, it wasn't my first time but I did it more during the lockdown	I didn't do this	I didn't do this	I didn't do this	Yes, and it was my first time doing this	Yes, it wasn't my first time but I did it more during the lockdown	I didn't do this	I didn't do this	I didn't do this	Yes, it wasn't my first time but I did it more during the lockdown	I didn't do this	I didn't do this	No, it hasn’t changed	Yes	It allowed me more time to spend with them, which was good	My relationships with my friends became weaker	Yes, a lot	Yes
No	16-25	Female	Habib medical school	Undergraduate	No	No	With family or friends	Christian	Yes, I think it is real but it was deliberately created or released by people	I’m not at risk of catching the virus because I believe I have a strong immune system	No, I don't think it's a threat to health	I don't think it's a threat to me but I think it's a threat to others	Not really	I was no longer able to do this	I was still able to do this but not like before	I was no longer able to do this	I was no longer able to do this	I was no longer able to do this	I was no longer able to do this	I was no longer able to do this	I was no longer able to do this	I was no longer able to do this	I was no longer able to do this	I was no longer able to do this	Eating, Sleeping, Watching movies, Exercising	I was bored	Yes, because the Government made it mandatory and I didn’t want to get in trouble for breaking the law	No because it wasn’t possible to do this especially in crowded areas	No	My connection is usually poor so I don’t really learn anything, I feel like it’s a waste of time	I didn't do this	I didn't do this	I didn't do this	I didn't do this	I didn't do this	I didn't do this	I didn't do this	I didn't do this	I didn't do this	I didn't do this	I didn't do this	I didn't do this	I didn't do this	No, but I’m worried I may not be able to have my job again after the lockdown	Yes	It didn’t change my relationship with them	I made new friends	Yes, a lot	Yes
No	16-25	Female	ISLAMIC UNIVERSITY IN UGANDA	Undergraduate	No	No	Alone	Muslim	Yes, I think it is real but it was deliberately created or released by people	I don't think I'm at risk of catching the virus because I follow all preventive measures	Yes, I think it's a threat to health	Yes, I think it’s a threat to me and others	Yes	I was no longer able to do this	I was no longer able to do this	I never used to do this	I never used to do this	I never used to do this	I was still able to do this but not like before	I was no longer able to do this	I was no longer able to do this	I never used to do this	I never used to do this	I was still able to do this but not like before	Eating, Sleeping, Watching movies, Exercising, Talking with people around me, Talking on the phone (e.g. calling friends and family), Being on social media (WhatsApp, Twitter, Facebook, Reddit), Studying (including school assignments and individual research)	It gave me more time to sleep, It gave me more time to study and catch up on course material I had difficulty with, It gave me more time to look after myself and my family, I was bored, I wasn’t able to see my family and/or friends, It was stressful to not know when school resumes or when things will return to normal	Yes, I think it’s very important to have a face mask on	Yes	No	It’s expensive to have internet access for online classes, I had to borrow a computer from family/friends, Online classes were disorganised, My connection is usually poor so I don’t really learn anything, I feel like it’s a waste of time	Yes, and it was my first time doing this	Yes, and it was my first time doing this	I didn't do this	I didn't do this	I didn't do this	I didn't do this	I didn't do this	I didn't do this	I didn't do this	I didn't do this	I didn't do this	I didn't do this	I didn't do this	No, it hasn’t changed	No	I missed them because I was no longer able to see them as often as before	I made new friends	Hardly	Yes
No	16-25	Female	Kabale university	Undergraduate	No	No	With family or friends	Christian	Yes, I think it is real	I think everyone is at risk of catching the virus	Yes, I think it's a threat to health	Yes, I think it’s a threat to me and others	Yes	I was no longer able to do this	I was still able to do this as normal	I was still able to do this as normal	I was still able to do this as normal	I was still able to do this as normal	I was still able to do this as normal	I was no longer able to do this	I was still able to do this as normal	I was still able to do this as normal	I was no longer able to do this	I was still able to do this as normal	Studying (including school assignments and individual research)	It gave me more time to study and catch up on course material I had difficulty with, I have not had any free time during the lockdown	Yes, I think it’s very important to have a face mask on	Yes	No	I enjoyed it	Yes, it wasn't my first time but I did it more during the lockdown	Yes, it wasn't my first time but I did it more during the lockdown	Yes, it wasn't my first time but I did it more during the lockdown	Yes, it wasn't my first time but I did it more during the lockdown	Yes, it wasn't my first time but I did it more during the lockdown	Yes, it wasn't my first time but I did it more during the lockdown	Yes, it wasn't my first time but I did it more during the lockdown	Yes, it wasn't my first time but I did it more during the lockdown	I didn't do this	I didn't do this	I didn't do this	I didn't do this	I didn't do this	No, it hasn’t changed	No	It allowed me more time to spend with them, which was good	My relationships with my friends became stronger	Never	No
No	16-25	Female	Polytech	Undergraduate	No	No	Alone	Christian	Yes, I think it is real	I think everyone is at risk of catching the virus	No, I don't think it's a threat to health	I don't think it's a threat to me but I think it's a threat to others	Yes	I was no longer able to do this	I was no longer able to do this	I was no longer able to do this	I was no longer able to do this	I was no longer able to do this	I was no longer able to do this	I was no longer able to do this	I was no longer able to do this	I was no longer able to do this	I was no longer able to do this	I was no longer able to do this	Eating, Sleeping, Watching movies, Exercising, Talking on the phone (e.g. calling friends and family), Being on social media (WhatsApp, Twitter, Facebook, Reddit)	I was bored, I wasn’t able to see my family and/or friends, I didn’t know what to do with all the free time, It was stressful to not know when school resumes or when things will return to normal	I did not go out during the lockdown	Yes	No	Online classes were disorganised, My connection is usually poor so I don’t really learn anything	Yes, and it was my first time doing this	Yes, and it was my first time doing this	I didn't do this	I didn't do this	Yes, it wasn't my first time but I did it more during the lockdown	I didn't do this	Yes, it wasn't my first time but I did it more during the lockdown	I didn't do this	I didn't do this	I didn't do this	I didn't do this	I didn't do this	I didn't do this	No, it hasn’t changed	Yes	It didn’t change my relationship with them	There was no change in my relationships with my friends	Yes, sometimes	No
No	31-35	Male	Makerere university	Undergraduate	No	Yes	Alone	Christian	Yes, I think it is real but it was deliberately created or released by people	I think everyone is at risk of catching the virus	Yes, I think it's a threat to health	Yes, I think it’s a threat to me and others	Yes	I was no longer able to do this	I was still able to do this but not like before	I was no longer able to do this	I was still able to do this but not like before	I was still able to do this but not like before	I was still able to do this as normal	I was no longer able to do this	I was still able to do this but not like before	I was still able to do this but not like before	I was no longer able to do this	I was no longer able to do this	Eating, Sleeping, Watching movies, Talking with people around me, Talking on the phone (e.g. calling friends and family), Being on social media (WhatsApp, Twitter, Facebook, Reddit), Studying (including school assignments and individual research)	It gave me more time to sleep, It gave me more time to study and catch up on course material I had difficulty with, I was bored, I wasn’t able to see my family and/or friends, I didn’t know what to do with all the free time	Yes, I think it’s very important to have a face mask on	Yes	No	It’s expensive to have internet access for online classes	Yes, and it was my first time doing this	Yes, and it was my first time doing this	I didn't do this	I didn't do this	I didn't do this	I didn't do this	Yes, and it was my first time doing this	Yes, and it was my first time doing this	I didn't do this	I didn't do this	Yes, it wasn't my first time but I did it more during the lockdown	I didn't do this	Yes, and it was my first time doing this	No, it hasn’t changed	Yes	It didn’t change my relationship with them	My relationships with my friends became weaker	Yes, a lot	No
No	16-25	Female	Kampala international university	Undergraduate	No	No	Alone	Muslim	Yes, I think it is real	I think everyone is at risk of catching the virus	Yes, I think it's a threat to health	Yes, I think it’s a threat to me and others	Yes	I was no longer able to do this	I was no longer able to do this	I was no longer able to do this	I was still able to do this but not like before	I was no longer able to do this	I was still able to do this but not like before	I was still able to do this but not like before	I was still able to do this but not like before	I was still able to do this but not like before	I was no longer able to do this	I was still able to do this but not like before	Eating, Sleeping, Watching movies, Exercising, Being on social media (WhatsApp, Twitter, Facebook, Reddit), Studying (including school assignments and individual research)	It gave me more time to spend with the people I love, It gave me more time to sleep, It gave me more time to study and catch up on course material I had difficulty with, It gave me more time to look after myself and my family, I was bored, It was stressful to not know when school resumes or when things will return to normal	Yes, I think it’s very important to have a face mask on	Yes	No		I didn't do this	Yes, it wasn't my first time but I did it more during the lockdown	I didn't do this	I didn't do this	I didn't do this	Yes, and it was my first time doing this	Yes, it wasn't my first time but I did it more during the lockdown	I didn't do this	I didn't do this	I didn't do this	I didn't do this	I didn't do this	I didn't do this	No, it hasn’t changed	Yes	It allowed me more time to spend with them, which was good	My relationships with my friends became weaker	Yes, sometimes	No
No	16-25	Female	Iuiu	Undergraduate	No	No	With family or friends	Muslim	Yes, I think it is real	I think everyone is at risk of catching the virus	Yes, I think it's a threat to health	Yes, I think it’s a threat to me and others	Yes	I was no longer able to do this	I was no longer able to do this	I was no longer able to do this	I was still able to do this but not like before	I was no longer able to do this	I was still able to do this but not like before	I was no longer able to do this	I was still able to do this but not like before	I was still able to do this but not like before	I was no longer able to do this	I was no longer able to do this	Eating, Sleeping, Watching movies, Talking with people around me, Talking on the phone (e.g. calling friends and family), Being on social media (WhatsApp, Twitter, Facebook, Reddit), Studying (including school assignments and individual research)	It gave me more time to spend with the people I love, I was bored, I wasn’t able to see my family and/or friends, It was stressful to not know when school resumes or when things will return to normal	Yes, I think it’s very important to have a face mask on	Yes	No		I didn't do this	Yes, it wasn't my first time but I did it more during the lockdown	I didn't do this	I didn't do this	Yes, it wasn't my first time but I did it more during the lockdown	Yes, and it was my first time doing this	Yes, it wasn't my first time but I did it more during the lockdown	I didn't do this	I didn't do this	I didn't do this	I didn't do this	I didn't do this	I didn't do this	No, but I’m worried I may not be able to have my job again after the lockdown	Yes	It didn’t change my relationship with them	There was no change in my relationships with my friends	Yes, a lot	No
No	31-35	Male	Please live this out thank you	Undergraduate	Yes	Yes	With family or friends	Christian	Yes, I think it is real but it was deliberately created or released by people	I think everyone is at risk of catching the virus	Yes, I think it's a threat to health	Yes, I think it’s a threat to me and others	Yes	I was still able to do this but not like before	I was no longer able to do this	I was still able to do this but not like before	I was no longer able to do this	I was no longer able to do this	I was still able to do this but not like before	I was no longer able to do this	I was no longer able to do this	I was no longer able to do this	I was no longer able to do this	I was no longer able to do this	Eating, Watching movies, Exercising, Talking on the phone (e.g. calling friends and family), Being on social media (WhatsApp, Twitter, Facebook, Reddit), Studying (including school assignments and individual research)	It gave me more time to spend with the people I love, It gave me more time to study and catch up on course material I had difficulty with, I was bored, I have not had any free time during the lockdown, It was stressful to not know when school resumes or when things will return to normal	Yes, I think it’s very important to have a face mask on	Yes	Yes	It’s expensive to have internet access for online classes, I had to borrow a computer from family/friends	Yes, it wasn't my first time but I did it more during the lockdown	Yes, and it was my first time doing this	I didn't do this	I didn't do this	Yes, and it was my first time doing this	Yes, it wasn't my first time but I did it more during the lockdown	I didn't do this	Yes, it wasn't my first time but I did it more during the lockdown	I didn't do this	I didn't do this	I didn't do this	I didn't do this	I didn't do this	No, it hasn’t changed	Yes	It allowed me more time to spend with them, which was good	My relationships with my friends became weaker	Hardly	No
No	31-35	Male	Please live this out thank you	Undergraduate	Yes	Yes	With family or friends	Christian	Yes, I think it is real but it was deliberately created or released by people	I think everyone is at risk of catching the virus	Yes, I think it's a threat to health	Yes, I think it’s a threat to me and others	Yes	I was still able to do this but not like before	I was no longer able to do this	I was still able to do this but not like before	I was no longer able to do this	I was no longer able to do this	I was still able to do this but not like before	I was no longer able to do this	I was no longer able to do this	I was no longer able to do this	I was no longer able to do this	I was no longer able to do this	Eating, Watching movies, Exercising, Talking on the phone (e.g. calling friends and family), Being on social media (WhatsApp, Twitter, Facebook, Reddit), Studying (including school assignments and individual research)	It gave me more time to spend with the people I love, It gave me more time to study and catch up on course material I had difficulty with, I was bored, I have not had any free time during the lockdown, It was stressful to not know when school resumes or when things will return to normal	Yes, I think it’s very important to have a face mask on	Yes	Yes	It’s expensive to have internet access for online classes, I had to borrow a computer from family/friends	Yes, it wasn't my first time but I did it more during the lockdown	Yes, and it was my first time doing this	I didn't do this	I didn't do this	Yes, and it was my first time doing this	Yes, it wasn't my first time but I did it more during the lockdown	I didn't do this	Yes, it wasn't my first time but I did it more during the lockdown	I didn't do this	I didn't do this	I didn't do this	I didn't do this	I didn't do this	No, it hasn’t changed	Yes	It allowed me more time to spend with them, which was good	My relationships with my friends became weaker	Hardly	No
No	31-35	Male	Please live this out thank you	Undergraduate	Yes	Yes	With family or friends	Christian	Yes, I think it is real but it was deliberately created or released by people	I think everyone is at risk of catching the virus	Yes, I think it's a threat to health	Yes, I think it’s a threat to me and others	Yes	I was still able to do this but not like before	I was no longer able to do this	I was still able to do this but not like before	I was no longer able to do this	I was no longer able to do this	I was still able to do this but not like before	I was no longer able to do this	I was no longer able to do this	I was no longer able to do this	I was no longer able to do this	I was no longer able to do this	Eating, Watching movies, Exercising, Talking on the phone (e.g. calling friends and family), Being on social media (WhatsApp, Twitter, Facebook, Reddit), Studying (including school assignments and individual research)	It gave me more time to spend with the people I love, It gave me more time to study and catch up on course material I had difficulty with, I was bored, I have not had any free time during the lockdown, It was stressful to not know when school resumes or when things will return to normal	Yes, I think it’s very important to have a face mask on	Yes	Yes	It’s expensive to have internet access for online classes, I had to borrow a computer from family/friends	Yes, it wasn't my first time but I did it more during the lockdown	Yes, and it was my first time doing this	I didn't do this	I didn't do this	Yes, and it was my first time doing this	Yes, it wasn't my first time but I did it more during the lockdown	I didn't do this	Yes, it wasn't my first time but I did it more during the lockdown	I didn't do this	I didn't do this	I didn't do this	I didn't do this	I didn't do this	No, it hasn’t changed	Yes	It allowed me more time to spend with them, which was good	My relationships with my friends became weaker	Hardly	No
No	16-25	Female	Uganda Christian University	Undergraduate	No	No	With family or friends	Christian	Yes, I think it is real	I think everyone is at risk of catching the virus	Yes, I think it's a threat to health	Yes, I think it’s a threat to me and others	Yes	I was no longer able to do this	I was still able to do this but not like before	I was no longer able to do this	I was no longer able to do this	I was no longer able to do this	I was no longer able to do this	I was no longer able to do this	I was no longer able to do this	I was still able to do this but not like before	I was no longer able to do this	I was no longer able to do this	Eating, Sleeping, Watching movies, Talking on the phone (e.g. calling friends and family)	It gave me more time to spend with the people I love, It gave me more time to engage in other activities, It gave me more time to look after myself and my family, I enjoyed the free time, I wasn’t able to see my family and/or friends, It was stressful to not know when school resumes or when things will return to normal	Yes, I think it’s very important to have a face mask on	Yes	No	It’s expensive to have internet access for online classes, Online classes were disorganised	I didn't do this	Yes, it wasn't my first time but I did it more during the lockdown	I didn't do this	I didn't do this	I didn't do this	Yes, and it was my first time doing this	Yes, it wasn't my first time but I did it more during the lockdown	I didn't do this	I didn't do this	I didn't do this	Yes, it wasn't my first time but I did it more during the lockdown	I didn't do this	I didn't do this	No, it hasn’t changed	Yes	It allowed me more time to spend with them, which was good	My relationships with my friends became weaker	Yes, a lot	Yes
No	16-25	Female	Kyambogo University	Undergraduate	No	No	With family or friends	Christian	Yes, I think it is real but it was deliberately created or released by people	I think everyone is at risk of catching the virus	Yes, I think it's a threat to health	Yes, I think it’s a threat to me and others	Yes	I was no longer able to do this	I never used to do this	I never used to do this	I was no longer able to do this	I was no longer able to do this	I was still able to do this but not like before	I was no longer able to do this	I was no longer able to do this	I never used to do this	I was no longer able to do this	I was still able to do this but not like before	Sleeping, Exercising, Talking on the phone (e.g. calling friends and family), Being on social media (WhatsApp, Twitter, Facebook, Reddit)	I was bored, I wasn’t able to see my family and/or friends, It was stressful to not know when school resumes or when things will return to normal	Yes, I think it’s very important to have a face mask on	No because it wasn’t possible to do this especially in crowded areas	No		I didn't do this	Yes, it wasn't my first time but I did it more during the lockdown	I didn't do this	I didn't do this	I didn't do this	I didn't do this	I didn't do this	Yes, it wasn't my first time but I did it more during the lockdown	I didn't do this	I didn't do this	I didn't do this	I didn't do this	I didn't do this	No, it hasn’t changed		I missed them because I was no longer able to see them as often as before	My relationships with my friends became weaker	Yes, a lot	Yes
No	16-25	Female	Iuiu Kampala campus	Undergraduate	No	No	With family or friends	Muslim	Yes, I think it is real but it was deliberately created or released by people	I think everyone is at risk of catching the virus	Yes, I think it's a threat to health	Yes, I think it’s a threat to me and others	Yes	I was no longer able to do this	I was no longer able to do this	I was still able to do this but not like before	I was no longer able to do this	I was no longer able to do this	I was still able to do this but not like before	I was no longer able to do this	I was no longer able to do this	I was still able to do this but not like before	I was no longer able to do this	I was still able to do this but not like before	Eating, Sleeping, Watching movies, Studying (including school assignments and individual research)	It gave me more time to spend with the people I love, It gave me more time to engage in other activities, It gave me more time to sleep, It gave me more time to study and catch up on course material I had difficulty with, It gave me more time to look after myself and my family, I enjoyed the free time, I didn’t know what to do with all the free time, It was stressful to not know when school resum…	Yes, I think it’s very important to have a face mask on	Yes	No	It’s expensive to have internet access for online classes	Yes, it wasn't my first time but I did it more during the lockdown	Yes, and it was my first time doing this	Yes, it wasn't my first time but I did it more during the lockdown	Yes, it wasn't my first time but I did it more during the lockdown	I didn't do this	Yes, it wasn't my first time but I did it more during the lockdown	I didn't do this	I didn't do this	Yes, it wasn't my first time but I did it more during the lockdown	I didn't do this	I didn't do this	I didn't do this	I didn't do this	No, it hasn’t changed	No	It allowed me more time to spend with them, which was good	My relationships with my friends became weaker	Yes, a lot	Yes
No	26-30	Female	Makerere University	Undergraduate	Yes	Yes	With family or friends	Christian	Yes, I think it is real but it was deliberately created or released by people	I think everyone is at risk of catching the virus	Yes, I think it's a threat to health	Yes, I think it’s a threat to me and others	Yes	I was still able to do this but not like before	I was still able to do this but not like before	I was still able to do this as normal	I was still able to do this as normal	I was still able to do this but not like before	I was still able to do this as normal	I was still able to do this but not like before	I was still able to do this but not like before	I was still able to do this as normal	I was still able to do this but not like before	I was still able to do this as normal	Sleeping, Exercising, Talking with people around me, Talking on the phone (e.g. calling friends and family), Being on social media (WhatsApp, Twitter, Facebook, Reddit)	It gave me more time to engage in other activities, I was bored, I wasn’t able to see my family and/or friends, It was stressful to not know when school resumes or when things will return to normal	Yes, I think it’s very important to have a face mask on	Yes	No	It’s expensive to have internet access for online classes, I had to borrow a computer from family/friends, My connection is usually poor so I don’t really learn anything	Yes, and it was my first time doing this	Yes, and it was my first time doing this	Yes, and it was my first time doing this	Yes, and it was my first time doing this	Yes, and it was my first time doing this	Yes, and it was my first time doing this	Yes, and it was my first time doing this	Yes, and it was my first time doing this	Yes, and it was my first time doing this	Yes, and it was my first time doing this	Yes, and it was my first time doing this	Yes, and it was my first time doing this	Yes, and it was my first time doing this	Yes I lost my job	Yes	I missed them because I was no longer able to see them as often as before	My relationships with my friends became weaker	Yes, a lot	Yes
No	26-30	Female	Kampala International University	Undergraduate	No	Yes	Alone	Christian	Yes, I think it is real	I don't think I'm at risk of catching the virus because I follow all preventive measures	Yes, I think it's a threat to health	Yes, I think it’s a threat to me and others	Yes	I was no longer able to do this	I never used to do this	I was no longer able to do this	I was no longer able to do this	I was no longer able to do this	I was still able to do this but not like before	I was no longer able to do this	I was no longer able to do this	I was no longer able to do this	I was no longer able to do this	I was no longer able to do this	Talking on the phone (e.g. calling friends and family)	I was bored, I wasn’t able to see my family and/or friends, I didn’t know what to do with all the free time, It was stressful to not know when school resumes or when things will return to normal	Yes, I think it’s very important to have a face mask on	Yes	No		Yes, and it was my first time doing this	Yes, and it was my first time doing this	I didn't do this	I didn't do this	I didn't do this	I didn't do this	Yes, and it was my first time doing this	I didn't do this	I didn't do this	I didn't do this	I didn't do this	I didn't do this	I didn't do this	No, it hasn’t changed		I missed them because I was no longer able to see them as often as before	There was no change in my relationships with my friends	Yes, a lot	No
No	26-30	Female	IUIU Kampala campus	Undergraduate	Yes	Yes	With family or friends	Muslim	Yes, I think it is real	I think everyone is at risk of catching the virus	Yes, I think it's a threat to health	Yes, I think it’s a threat to me and others	Yes	I was no longer able to do this	I was no longer able to do this	I was no longer able to do this	I was no longer able to do this	I was no longer able to do this	I was still able to do this but not like before	I was no longer able to do this	I was no longer able to do this	I was still able to do this but not like before	I was no longer able to do this	I was still able to do this but not like before	Eating, Sleeping, Watching movies, Exercising, Being on social media (WhatsApp, Twitter, Facebook, Reddit), Studying (including school assignments and individual research)	It gave me more time to spend with the people I love, It gave me more time to look after myself and my family, I enjoyed the free time, It was stressful to not know when school resumes or when things will return to normal	Yes, I think it’s very important to have a face mask on	Yes	No	It’s expensive to have internet access for online classes	Yes, and it was my first time doing this	Yes, it wasn't my first time but I did it more during the lockdown	I didn't do this	I didn't do this	I didn't do this	Yes, and it was my first time doing this	I didn't do this	I didn't do this	I didn't do this	I didn't do this	I didn't do this	I didn't do this	I didn't do this	No, it hasn’t changed	Yes	It allowed me more time to spend with them, which was good	There was no change in my relationships with my friends	Never	No
No	16-25	Female	Mayanja medical training institute	Postgraduate clinical medicine and community health	No	No	With family or friends	Christian	Yes, I think it is real	I think everyone is at risk of catching the virus	Yes, I think it's a threat to health	Yes, I think it’s a threat to me and others	Yes	I was no longer able to do this	I was still able to do this but not like before	I was still able to do this but not like before	I was still able to do this but not like before	I was still able to do this but not like before	I was still able to do this but not like before	I was no longer able to do this	I was still able to do this but not like before	I was still able to do this as normal	I was no longer able to do this	I was no longer able to do this	Eating, Sleeping, Watching movies, Talking with people around me, Talking on the phone (e.g. calling friends and family), Being on social media (WhatsApp, Twitter, Facebook, Reddit)	It gave me more time to engage in other activities, I was bored, I didn’t know what to do with all the free time, It was stressful to not know when school resumes or when things will return to normal	Yes, I think it’s very important to have a face mask on	Yes	No	It’s expensive to have internet access for online classes, I had to borrow a computer from family/friends, My connection is usually poor so I don’t really learn anything	Yes, it wasn't my first time but I did it more during the lockdown	Yes, it wasn't my first time but I did it more during the lockdown	I didn't do this	I didn't do this	Yes, and it was my first time doing this	I didn't do this	I didn't do this	I didn't do this	I didn't do this	I didn't do this	I didn't do this	I didn't do this	I didn't do this	Yes I lost my job	Yes	I missed them because I was no longer able to see them as often as before	My relationships with my friends became weaker	Yes, a lot	Yes
No	16-25	Male	Kampala International Universty	Undergraduate	No	No	With family or friends	Christian	Yes, I think it is real	I think everyone is at risk of catching the virus	Yes, I think it's a threat to health	Yes, I think it’s a threat to me and others	Not really	I was no longer able to do this	I never used to do this	I never used to do this	I was still able to do this but not like before	I was still able to do this as normal	I was still able to do this as normal	I was no longer able to do this	I was still able to do this but not like before	I never used to do this	I was no longer able to do this	I was still able to do this as normal	Eating, Sleeping, Watching movies, Exercising, Talking with people around me, Being on social media (WhatsApp, Twitter, Facebook, Reddit)	It gave me more time to spend with the people I love, It gave me more time to engage in other activities, It gave me more time to sleep, I enjoyed the free time, I was bored, I didn’t know what to do with all the free time, It was stressful to not know when school resumes or when things will return to normal	Yes, I think it’s very important to have a face mask on	Yes	No	It’s expensive to have internet access for online classes	I didn't do this	Yes, and it was my first time doing this	I didn't do this	I didn't do this	I didn't do this	I didn't do this	Yes, it wasn't my first time but I did it more during the lockdown	I didn't do this	I didn't do this	Yes, and it was my first time doing this	Yes, it wasn't my first time but I did it more during the lockdown	I didn't do this	I didn't do this	No, it hasn’t changed		It allowed me more time to spend with them, which was good	My relationships with my friends became weaker	Yes, a lot	Yes
No	26-30	Male	Makerere University	Postgraduate	No	No	Alone	Christian	Yes, I think it is real	I think everyone is at risk of catching the virus	Yes, I think it's a threat to health	Yes, I think it’s a threat to me and others	Yes	I was no longer able to do this	I was no longer able to do this	I was no longer able to do this	I was no longer able to do this	I was no longer able to do this	I was still able to do this but not like before	I was no longer able to do this	I was no longer able to do this	I was no longer able to do this	I was no longer able to do this	I was no longer able to do this	Watching movies, Exercising, Talking with people around me, Talking on the phone (e.g. calling friends and family), Being on social media (WhatsApp, Twitter, Facebook, Reddit), Studying (including school assignments and individual research)	It gave me more time to engage in other activities, It gave me more time to sleep, It gave me more time to study and catch up on course material I had difficulty with, It gave me more time to look after myself and my family, I enjoyed the free time	Yes, I think it’s very important to have a face mask on	Yes	Yes	I enjoyed it	Yes, it wasn't my first time but I did it more during the lockdown	Yes, it wasn't my first time but I did it more during the lockdown	I didn't do this	Yes, it wasn't my first time but I did it more during the lockdown	Yes, it wasn't my first time but I did it more during the lockdown	I didn't do this	Yes, it wasn't my first time but I did it more during the lockdown	Yes, it wasn't my first time but I did it more during the lockdown	Yes, it wasn't my first time but I did it more during the lockdown	I didn't do this	I didn't do this	I didn't do this	I didn't do this	No, it hasn’t changed	Yes	I missed them because I was no longer able to see them as often as before	My relationships with my friends became stronger	Yes, a lot	No
No	16-25	Male	makerere university	Undergraduate	No	No	With family or friends	Christian	Yes, I think it is real	I think everyone is at risk of catching the virus	Yes, I think it's a threat to health	Yes, I think it’s a threat to me and others	Yes	I was no longer able to do this	I was no longer able to do this	I was no longer able to do this	I was no longer able to do this	I was no longer able to do this	I was still able to do this but not like before	I was no longer able to do this	I was no longer able to do this	I never used to do this	I was still able to do this but not like before	I was still able to do this but not like before	Eating, Sleeping, Watching movies, Talking on the phone (e.g. calling friends and family), Being on social media (WhatsApp, Twitter, Facebook, Reddit)	It gave me more time to spend with the people I love, It gave me more time to sleep, I was bored, I wasn’t able to see my family and/or friends, I didn’t know what to do with all the free time, It was stressful to not know when school resumes or when things will return to normal	Yes, I think it’s very important to have a face mask on	Yes	No	It’s expensive to have internet access for online classes, I had to borrow a computer from family/friends, My connection is usually poor so I don’t really learn anything	I didn't do this	I didn't do this	I didn't do this	I didn't do this	I didn't do this	I didn't do this	Yes, it wasn't my first time but I did it more during the lockdown	I didn't do this	I didn't do this	I didn't do this	I didn't do this	I didn't do this	I didn't do this	No, it hasn’t changed	Yes	It became stressful because we were spending too much time together	My relationships with my friends became weaker	Yes, a lot	No
No	Over 35	Male	Makerere University	Postgraduate	Yes	Yes	With family or friends	Christian	Yes, I think it is real	I think everyone is at risk of catching the virus	Yes, I think it's a threat to health	Yes, I think it’s a threat to me and others	Yes	I was no longer able to do this	I was still able to do this but not like before	I was no longer able to do this	I was still able to do this but not like before	I was no longer able to do this	I was still able to do this but not like before	I was no longer able to do this	I was no longer able to do this	I was still able to do this but not like before	I was still able to do this but not like before	I was still able to do this but not like before	Eating, Sleeping, Talking with people around me, Talking on the phone (e.g. calling friends and family), Being on social media (WhatsApp, Twitter, Facebook, Reddit), Working ( relief food distribution)	It gave me more time to spend with the people I love, It gave me more time to sleep, I wasn’t able to see my family and/or friends, I have not had any free time during the lockdown, It was stressful to not know when school resumes or when things will return to normal	Yes, I think it’s very important to have a face mask on	Yes	No	It’s expensive to have internet access for online classes	I didn't do this	I didn't do this	I didn't do this	I didn't do this	I didn't do this	Yes, and it was my first time doing this	I didn't do this	I didn't do this	I didn't do this	I didn't do this	Yes, and it was my first time doing this	I didn't do this	I didn't do this	No, it hasn’t changed	No	It allowed me more time to spend with them, which was good	I made new friends	Yes, sometimes	Yes
No	Over 35	Female	Makerere University	Postgraduate	Yes	Yes	With family or friends	Christian	I am uncertain about whether it's real or not	I think everyone is at risk of catching the virus	Yes, I think it's a threat to health	Yes, I think it’s a threat to me and others	Yes	I was no longer able to do this	I was no longer able to do this	I was no longer able to do this	I was no longer able to do this	I was no longer able to do this	I was still able to do this but not like before	I was no longer able to do this	I was still able to do this but not like before	I was still able to do this but not like before	I was no longer able to do this	I was no longer able to do this	Eating, Exercising, Talking with people around me, Talking on the phone (e.g. calling friends and family), Being on social media (WhatsApp, Twitter, Facebook, Reddit)	It gave me more time to spend with the people I love, It gave me more time to engage in other activities, It gave me more time to look after myself and my family, I enjoyed the free time	Yes, I think it’s very important to have a face mask on	Yes	Yes	It’s expensive to have internet access for online classes, My connection is usually poor so I don’t really learn anything	I didn't do this	Yes, and it was my first time doing this	I didn't do this	I didn't do this	Yes, it wasn't my first time but I did it more during the lockdown	Yes, and it was my first time doing this	Yes, and it was my first time doing this	I didn't do this	I didn't do this	I didn't do this	I didn't do this	I didn't do this	I didn't do this	No, it hasn’t changed	Yes	It allowed me more time to spend with them, which was good	My relationships with my friends became stronger	Yes, sometimes	Yes
No	16-25	Female	Gulu University	Undergraduate	Yes	Yes	Alone	Christian	Yes, I think it is real but it was deliberately created or released by people	I think everyone is at risk of catching the virus	Yes, I think it's a threat to health	Yes, I think it’s a threat to me and others	Yes	I was no longer able to do this	I never used to do this	I was still able to do this but not like before	I never used to do this	I never used to do this	I was still able to do this but not like before	I was no longer able to do this	I was no longer able to do this	I never used to do this	I never used to do this	I was still able to do this but not like before	Watching movies, Being on social media (WhatsApp, Twitter, Facebook, Reddit), Studying (including school assignments and individual research), Doing Urban Farming at my Balcony, Took online courses in relation to my field, attending Online webinars,Online volunteering,	It gave me more time to engage in other activities, It gave me more time to study and catch up on course material I had difficulty with, I was bored, It was stressful to not know when school resumes or when things will return to normal	Yes, I think it’s very important to have a face mask on	Yes	No	I enjoyed it, It’s expensive to have internet access for online classes	Yes, and it was my first time doing this	Yes, it wasn't my first time but I did it more during the lockdown	I didn't do this	Yes, and it was my first time doing this	Yes, it wasn't my first time but I did it more during the lockdown	Yes, and it was my first time doing this	Yes, and it was my first time doing this	I didn't do this	I didn't do this	I didn't do this	I didn't do this	I didn't do this	I didn't do this	Yes I got a new job	Yes	I missed them because I was no longer able to see them as often as before	My relationships with my friends became weaker	Yes, a lot	No
No	Over 35	Female	MAKERERE UNIVERSITY	Postgraduate	Yes	Yes	With family or friends	Christian	Yes, I think it is real	I think everyone is at risk of catching the virus	No, I don't think it's a threat to health	No, I don’t think it’s a threat to anyone	Yes	I was still able to do this but not like before	I was still able to do this but not like before	I never used to do this	I was no longer able to do this	I was no longer able to do this	I was still able to do this as normal	I was no longer able to do this	I was no longer able to do this	I was still able to do this but not like before	I was still able to do this but not like before	I was no longer able to do this	Eating, Sleeping, Exercising, Talking with people around me, Talking on the phone (e.g. calling friends and family), Being on social media (WhatsApp, Twitter, Facebook, Reddit), Studying (including school assignments and individual research), PRAYING	It gave me more time to spend with the people I love, It gave me more time to engage in other activities, It gave me more time to sleep, It gave me more time to study and catch up on course material I had difficulty with, It gave me more time to look after myself and my family, I enjoyed the free time, I wasn’t able to see my family and/or friends, It was stressful to not know when school resumes…	Yes, because the Government made it mandatory and I didn’t want to get in trouble for breaking the law	Yes	No	It’s expensive to have internet access for online classes, My connection is usually poor so I don’t really learn anything	Yes, it wasn't my first time but I did it more during the lockdown	Yes, it wasn't my first time but I did it more during the lockdown	I didn't do this	I didn't do this	I didn't do this	I didn't do this	I didn't do this	I didn't do this	I didn't do this	I didn't do this	I didn't do this	I didn't do this	I didn't do this	No, but I’m worried I may not be able to have my job again after the lockdown	Yes	It allowed me more time to spend with them, which was good	My relationships with my friends became weaker	Yes, sometimes	Yes
No	16-25	Female	Kyambogo University	Undergraduate	No	Yes	With family or friends	Christian	I am uncertain about whether it's real or not	I think everyone is at risk of catching the virus	Yes, I think it's a threat to health	Yes, I think it’s a threat to me and others	Yes	I was no longer able to do this	I never used to do this	I was still able to do this but not like before	I was still able to do this but not like before	I was still able to do this but not like before	I was still able to do this but not like before	I was no longer able to do this	I was no longer able to do this	I was no longer able to do this	I was no longer able to do this	I was no longer able to do this	Being on social media (WhatsApp, Twitter, Facebook, Reddit)	It gave me more time to study and catch up on course material I had difficulty with, It gave me more time to look after myself and my family, It was stressful to not know when school resumes or when things will return to normal	Yes, I think it’s very important to have a face mask on	No because it wasn’t possible to do this especially in crowded areas	Yes	My connection is usually poor so I don’t really learn anything	Yes, and it was my first time doing this	Yes, it wasn't my first time but I did it more during the lockdown	I didn't do this	I didn't do this	Yes, it wasn't my first time but I did it more during the lockdown	Yes, it wasn't my first time but I did it more during the lockdown	Yes, it wasn't my first time but I did it more during the lockdown	I didn't do this	I didn't do this	I didn't do this	I didn't do this	I didn't do this	I didn't do this	No, it hasn’t changed	Yes	It allowed me more time to spend with them, which was good	There was no change in my relationships with my friends	Yes, sometimes	Yes
No	16-25	Male	Kyambogo University	Undergraduate	No	No	With family or friends	Christian	Yes, I think it is real	I don't think I'm at risk of catching the virus because I follow all preventive measures	Yes, I think it's a threat to health	Yes, I think it’s a threat to me and others	Yes	I was no longer able to do this	I never used to do this	I was no longer able to do this	I was no longer able to do this	I was no longer able to do this	I was still able to do this but not like before	I was no longer able to do this	I was no longer able to do this	I was no longer able to do this	I was no longer able to do this	I was no longer able to do this	Eating, Sleeping, Watching movies, Talking on the phone (e.g. calling friends and family), Being on social media (WhatsApp, Twitter, Facebook, Reddit), Studying (including school assignments and individual research)	It gave me more time to spend with the people I love, It gave me more time to engage in other activities, It gave me more time to sleep, It gave me more time to look after myself and my family, I enjoyed the free time, It was stressful to not know when school resumes or when things will return to normal	Yes, I think it’s very important to have a face mask on	Yes	No	My connection is usually poor so I don’t really learn anything	Yes, and it was my first time doing this	Yes, and it was my first time doing this	I didn't do this	I didn't do this	I didn't do this	Yes, and it was my first time doing this	Yes, and it was my first time doing this	Yes, and it was my first time doing this	I didn't do this	I didn't do this	I didn't do this	I didn't do this	I didn't do this	No, it hasn’t changed	No	It didn’t change my relationship with them	My relationships with my friends became stronger	Yes, sometimes	No
[truncated: 171 more rows]
[truncated: 28 more columns]
